# Supplementary material for: Highly-conserved regulatory activity of the ANR family in the virulence of diarrheagenic bacteria through interaction with master and global regulators
Source: Sci Rep. 2023 Apr 29;13:7024. doi: 10.1038/s41598-023-33997-0 (PMC10148876; doi:10.1038/s41598-023-33997-0)
Supplement: Supplementary file 1 — Supplementary Figure S1. [file 41598_2023_33997_MOESM1_ESM.xls]

## Sheet: EPECrnr vs EPEC all_anno
gene	GeneName	EPECrnr-1	EPECrnr-2	EPEC-1	EPEC-2	log2FoldChange	pvalue	padj	regulation	eggNOG_anno	COG_category	function	COG_anno	GOs	KEGG_KO	KEGG_Pathway	Pfam_anno	Pfam_description	Swiss-Prot_anno
gene-E2348C_1057	rutG	217.938	223.378	25004.6	24581.8	6.81187	0	0	up	permease	F	trans	Nucleotide transport and metabolism	GO:0015291,GO:0019860,GO:0015294,GO:0022853,GO:0015851,GO:0022804,GO:0009112,GO:0055086,GO:0015075,GO:0098739,GO:0072527,GO:0072529,GO:0022890,GO:1901565,GO:0006208,GO:0015931,GO:0044248,GO:0006206,GO:0015748,GO:0015318,GO:0015932,GO:0015293,GO:1901361,GO:0071702,GO:0071705,GO:0046700,GO:0046113,GO:0044270,GO:0008324,GO:0098657,GO:0015205	K09016	ko02000	Xan_ur_permease	Permease family	sp|P75892|RUTG_ECOLI Putative pyrimidine permease RutG OS=Escherichia coli (strain K12) OX=83333 GN=rutG PE=1 SV=2
gene-E2348C_1058	rutF	53.9452	80.0789	9766.5	9630.46	7.17463	0	0	up	Catalyzes the reduction of FMN to FMNH2 which is used to reduce pyrimidine by RutA via the Rut pathway	C	met	Energy production and conversion	GO:1901565,GO:0019860,GO:0006208,GO:1901361,GO:0019740,GO:0044248,GO:0016646,GO:0055086,GO:0046700,GO:0010181,GO:0016645,GO:0072527,GO:0006206,GO:0009112,GO:0046113,GO:0016491,GO:0072529,GO:0044270	K09024	ko00240	Flavin_Reduct	Flavin reductase like domain	sp|B7UNZ0|RUTF_ECO27 FMN reductase (NADH) RutF OS=Escherichia coli O127:H6 (strain E2348/69 / EPEC) OX=574521 GN=rutF PE=3 SV=1
gene-E2348C_1060	rutD	184.492	175.963	21293.3	20236.9	6.84843	0	0	up	May increase the rate of spontaneous hydrolysis of aminoacrylate to malonic semialdehyde. Required to remove a toxic intermediate produce in	F	met	Nucleotide transport and metabolism	GO:0016810,GO:1901565,GO:0019860,GO:0006208,GO:1901361,GO:0019740,GO:0044248,GO:0055086,GO:0046700,GO:0016811,GO:0072527,GO:0006206,GO:0009112,GO:0046113,GO:0072529,GO:0044270	K09023	ko00240	Abhydrolase_1	alpha/beta hydrolase fold	sp|B7UNZ2|RUTD_ECO27 Putative aminoacrylate hydrolase RutD OS=Escherichia coli O127:H6 (strain E2348/69 / EPEC) OX=574521 GN=rutD PE=3 SV=1
gene-E2348C_1061	rutC	197.439	142.245	10482	10404.6	5.94374	0	0	up	May reduce aminoacrylate peracid to aminoacrylate. Required to remove a toxic intermediate produce by the pyrimidine nitrogen degradation	J	met	Translation, ribosomal structure and biogenesis	GO:0019239,GO:1901565,GO:0019860,GO:0006208,GO:1901361,GO:0019740,GO:0044248,GO:0055086,GO:0046700,GO:0072527,GO:0006206,GO:0009112,GO:0046113,GO:0016491,GO:0072529,GO:0044270	K09021	ko00240	Ribonuc_L-PSP	Endoribonuclease L-PSP	sp|C8U5H2|RUTC_ECO10 Putative aminoacrylate peracid reductase RutC OS=Escherichia coli O103:H2 (strain 12009 / EHEC) OX=585395 GN=rutC PE=3 SV=1
gene-E2348C_1872	astE	116.522	103.26	8947.97	9549.89	6.39588	0	0	up	Belongs to the AspA AstE family. Succinylglutamate desuccinylase subfamily	E	met	Amino acid transport and metabolism	GO:1901606,GO:0009064,GO:0016788,GO:0046914,GO:0006536,GO:0006525,GO:0016054,GO:0044282,GO:0006527,GO:1901565,GO:0006520,GO:0046395,GO:0044248,GO:0009063,GO:1901605,GO:0016810,GO:0009065,GO:0043648,GO:0016811,GO:0008270	K05526	ko00330	AstE_AspA	Succinylglutamate desuccinylase / Aspartoacylase family	sp|B7USC5|ASTE_ECO27 Succinylglutamate desuccinylase OS=Escherichia coli O127:H6 (strain E2348/69 / EPEC) OX=574521 GN=astE PE=3 SV=1
gene-E2348C_1873	astB	247.069	209.68	21364.6	22412.5	6.58338	0	0	up	Catalyzes the hydrolysis of N(2)-succinylarginine into N(2)-succinylornithine, ammonia and CO(2)	E	met	Amino acid transport and metabolism	GO:1901606,GO:0006527,GO:1901565,GO:0009065,GO:0016810,GO:0006520,GO:0046395,GO:0044248,GO:0043648,GO:0009064,GO:0006536,GO:0009063,GO:0006525,GO:1901605,GO:0016054,GO:0044282	K01484	ko00330	AstB	Succinylarginine dihydrolase	sp|B7USC6|ASTB_ECO27 N-succinylarginine dihydrolase OS=Escherichia coli O127:H6 (strain E2348/69 / EPEC) OX=574521 GN=astB PE=3 SV=1
gene-E2348C_1874	astD	258.937	229.7	16382.1	16972.1	6.09351	0	0	up	Catalyzes the NAD-dependent reduction of succinylglutamate semialdehyde into succinylglutamate	C	met	Energy production and conversion	GO:1901606,GO:0009064,GO:0016903,GO:0006536,GO:0006525,GO:0016054,GO:0044282,GO:0006527,GO:1901565,GO:0004030,GO:0006520,GO:0046395,GO:0044248,GO:0009063,GO:1901605,GO:0016620,GO:0016491,GO:0009065,GO:0043648	K06447	ko00330	Aldedh	Aldehyde dehydrogenase family	sp|B7USC7|ASTD_ECO27 N-succinylglutamate 5-semialdehyde dehydrogenase OS=Escherichia coli O127:H6 (strain E2348/69 / EPEC) OX=574521 GN=astD PE=3 SV=1
gene-E2348C_1875	astA	310.724	264.471	7126.98	7633.21	4.68214	0	0	up	Catalyzes the transfer of succinyl-CoA to arginine to produce N(2)-succinylarginine	E	met	Amino acid transport and metabolism	GO:1901606,GO:0006527,GO:1901565,GO:0009065,GO:0006520,GO:0046395,GO:0016747,GO:0044248,GO:0016410,GO:0043648,GO:0016746,GO:0009064,GO:0006536,GO:0009063,GO:0006525,GO:1901605,GO:0016054,GO:0044282	K00673	ko00330	AstA	Arginine N-succinyltransferase beta subunit	sp|B7USC8|ASTA_ECO27 Arginine N-succinyltransferase OS=Escherichia coli O127:H6 (strain E2348/69 / EPEC) OX=574521 GN=astA PE=3 SV=1
gene-E2348C_2922	csiD	28.0515	40.0394	13361.3	14767.6	8.6878	0	0	up	May be involved in the control of utilization of gamma- aminobutyric acid	C	met	Energy production and conversion	-	K15737	ko00310	CsiD	CsiD	sp|B7UH78|CSID_ECO27 Protein CsiD OS=Escherichia coli O127:H6 (strain E2348/69 / EPEC) OX=574521 GN=csiD PE=3 SV=1
gene-E2348C_2923	ihgO	581.529	445.702	14947.3	15830.5	4.90567	0	0	up	L-2-hydroxyglutarate oxidase LhgO	C	met	Energy production and conversion	-	K15736	ko00310	DAO	FAD dependent oxidoreductase	sp|P37339|LHGO_ECOLI L-2-hydroxyglutarate oxidase LhgO OS=Escherichia coli (strain K12) OX=83333 GN=lhgO PE=1 SV=3
gene-E2348C_2924	gabD	1296.84	1115.84	35665.7	41420	4.99795	0	0	up	Belongs to the aldehyde dehydrogenase family	C	met	Energy production and conversion	GO:1901565,GO:0050661,GO:0006520,GO:0046395,GO:0032787,GO:0044248,GO:0016903,GO:0009063,GO:0016054,GO:0016620,GO:0044282,GO:0016491	K00135	ko00350,ko00250,ko00310,ko00760,ko00650	Aldedh	Aldehyde dehydrogenase family	sp|P25526|GABD_ECOLI Succinate-semialdehyde dehydrogenase [NADP(+)] GabD OS=Escherichia coli (strain K12) OX=83333 GN=gabD PE=1 SV=1
gene-E2348C_2925	gabT	835.071	787.091	26771.7	31758.7	5.17332	0	0	up	Belongs to the class-III pyridoxal-phosphate-dependent aminotransferase family	E	met	Amino acid transport and metabolism	GO:0046394,GO:0009064,GO:0008652,GO:0032787,GO:0006526,GO:0008483,GO:0006525,GO:0016054,GO:0044283,GO:0044282,GO:0009084,GO:0030170,GO:1901565,GO:0006520,GO:0046395,GO:0044248,GO:0070279,GO:0009063,GO:1901605,GO:0006591,GO:0019842,GO:1901607,GO:0016053,GO:0016769	K07250	ko00280,ko00250,ko00310,ko00410,ko01007,ko00640,ko00650	Aminotran_3	Aminotransferase class-III	sp|P22256|GABT_ECOLI 4-aminobutyrate aminotransferase GabT OS=Escherichia coli (strain K12) OX=83333 GN=gabT PE=1 SV=1
gene-E2348C_2926	gabP	124.074	123.279	8574.34	9723.72	6.20906	0	0	up	4-amino butyrate transport carrier	E	met	Amino acid transport and metabolism	GO:0015291,GO:0006820,GO:0046942,GO:0015849,GO:0006974,GO:0032787,GO:0006811,GO:0071496,GO:0008028,GO:0006865,GO:0022804,GO:0008509,GO:0009267,GO:0016054,GO:0044282,GO:0015075,GO:0031668,GO:0046943,GO:0042594,GO:1901565,GO:0009991,GO:0006520,GO:0046395,GO:0044248,GO:0009063,GO:0005342,GO:0015711,GO:0015171,GO:0031667,GO:0007154,GO:0071702,GO:0071705,GO:0009605,GO:0031669,GO:0033554,GO:0008514	K11735	ko02000	AA_permease	Amino acid permease	sp|P25527|GABP_ECOLI GABA permease OS=Escherichia coli (strain K12) OX=83333 GN=gabP PE=1 SV=1
gene-E2348C_3541	yhdZ	290.225	305.564	6216.97	6372.93	4.40114	0	0	up	amino-acid ABC transporter ATP-binding protein YhdZ	P	trans	Inorganic ion transport and metabolism	GO:0015849,GO:0140359,GO:1903825,GO:0042626,GO:0006865,GO:0022804,GO:0035639,GO:0140657,GO:0046943,GO:0017111,GO:1905039,GO:0016818,GO:0003333,GO:0015399,GO:0005342,GO:0015171,GO:0016887,GO:0032559,GO:0030554,GO:0071702,GO:0071705,GO:0016462,GO:0005524,GO:0016817	K09972	ko02000,ko02010	ABC_tran	ABC transporter	sp|P45769|YHDZ_ECOLI Uncharacterized amino-acid ABC transporter ATP-binding protein YhdZ OS=Escherichia coli (strain K12) OX=83333 GN=yhdZ PE=3 SV=1
gene-E2348C_4054	asnA	56072.8	44966.4	2815.74	2740.57	-4.18467	0	0	down	aspartate--ammonia ligase	F	met	Nucleotide transport and metabolism	GO:0046394,GO:0006974,GO:0008652,GO:0009067,GO:0043604,GO:0035639,GO:0016879,GO:0043603,GO:0044283,GO:0006520,GO:0042802,GO:0016874,GO:1901605,GO:1901607,GO:0016053,GO:0032559,GO:0030554,GO:0033554,GO:0005524,GO:0009066	K01914	ko00460,ko00250	-	-	sp|B7UMK9|ASNA_ECO27 Aspartate--ammonia ligase OS=Escherichia coli O127:H6 (strain E2348/69 / EPEC) OX=574521 GN=asnA PE=3 SV=1
gene-E2348C_4621	fimA	374.379	309.779	45692.2	46143.3	7.06927	0	0	up	Fimbriae (also called pili), polar filaments radiating from the surface of the bacterium to a length of 0.5-1.5 micrometers and numbering 100-300 per cell, enable bacteria to colonize the epithelium of specific host organs	NU	adherence	Cell motility;Intracellular trafficking, secretion, and vesicular transport	GO:0098743,GO:0043709,GO:0031589,GO:0007155,GO:0043708,GO:0030030,GO:0042802,GO:0009289,GO:0016043,GO:0051703,GO:0098630,GO:0090609,GO:0044010,GO:0042995,GO:0090605,GO:0042710,GO:0043711	K07345	ko02044,ko05133,ko02035,ko05131	-	-	sp|P04128|FIMA1_ECOLI Type-1 fimbrial protein, A chain OS=Escherichia coli (strain K12) OX=83333 GN=fimA PE=1 SV=2
gene-E2348C_1911	yeaH	1815.79	1539.41	22474.9	20782.9	3.68863	1.62863e-271	3.89242e-269	up	Belongs to the UPF0229 family	S	unknown	Function unknown	-	K09786	ko99997	DUF444	Protein of unknown function (DUF444)	sp|B7USG4|YEAH_ECO27 UPF0229 protein YeaH OS=Escherichia coli O127:H6 (strain E2348/69 / EPEC) OX=574521 GN=yeaH PE=3 SV=1
gene-E2348C_3539	yhdX	338.776	265.525	5842.37	5652.25	4.25031	4.35943e-248	9.84021e-246	up	amino-acid ABC transporter permease protein YhdX	P	trans	Inorganic ion transport and metabolism	GO:0006865,GO:0043190,GO:0071702,GO:0071705,GO:0015849,GO:0098533,GO:0098796,GO:0098797,GO:1902495,GO:1990351	K09970	ko02000,ko02010	BPD_transp_1	Binding-protein-dependent transport system inner membrane component	sp|P45767|YHDX_ECOLI Putative amino-acid ABC transporter permease protein YhdX OS=Escherichia coli (strain K12) OX=83333 GN=yhdX PE=3 SV=3
gene-E2348C_3538	yhdW	1678.77	1375.04	17898.8	16376.4	3.48865	5.17258e-217	1.10611e-214	up	amino-acid ABC	ET	met	Amino acid transport and metabolism;Signal transduction mechanisms	-	-	-	SBP_bac_3	Bacterial extracellular solute-binding proteins, family 3	sp|P58068|YHDW_ECO57 Putative amino-acid ABC transporter-binding protein YhdW OS=Escherichia coli O157:H7 OX=83334 GN=yhdW PE=3 SV=1
gene-E2348C_3366	ygjG	2807.31	2589.92	21322.2	19993.4	2.93644	3.68972e-214	7.49566e-212	up	Catalyzes the aminotransferase reaction from putrescine to 2-oxoglutarate, leading to glutamate and 4-aminobutanal, which spontaneously cyclizes to form 1-pyrroline. Is also able to transaminate cadaverine and, in lower extent, spermidine, but not ornithine	H	met	Coenzyme transport and metabolism	-	K09251	ko01007,ko00310,ko00330	Aminotran_3	Aminotransferase class-III	sp|A7ZRV6|PAT_ECO24 Putrescine aminotransferase OS=Escherichia coli O139:H28 (strain E24377A / ETEC) OX=331111 GN=patA PE=3 SV=2
gene-E2348C_3540	yhdY	168.309	140.138	3225.01	3404.21	4.42662	7.5896e-213	1.46841e-210	up	amino-acid ABC transporter permease protein YhdY	P	trans	Inorganic ion transport and metabolism	GO:0006865,GO:0043190,GO:0071702,GO:0071705,GO:0015849,GO:0098533,GO:0098796,GO:0098797,GO:1902495,GO:1990351	K09971	ko02000,ko02010	BPD_transp_1	Binding-protein-dependent transport system inner membrane component	sp|P45768|YHDY_ECOLI Inner membrane amino-acid ABC transporter permease protein YhdY OS=Escherichia coli (strain K12) OX=83333 GN=yhdY PE=1 SV=2
gene-E2348C_2446	hisP	278.357	281.33	4008.87	3701.17	3.78393	3.15733e-202	5.83101e-200	up	AAA domain, putative AbiEii toxin, Type IV TA system	E	virulence	Amino acid transport and metabolism	GO:0006820,GO:0046942,GO:0043190,GO:1902475,GO:0098655,GO:0016817,GO:0015849,GO:0140359,GO:0015173,GO:0098797,GO:1902495,GO:1903825,GO:0008514,GO:0042626,GO:0006811,GO:0098656,GO:0034220,GO:0006865,GO:0022804,GO:0008509,GO:0035639,GO:0098533,GO:0098796,GO:0140657,GO:0015075,GO:0098739,GO:0046943,GO:0017111,GO:1905039,GO:0089718,GO:0015179,GO:0016818,GO:0003333,GO:0015399,GO:0015711,GO:0005342,GO:…	K10017	ko02000,ko02010	-	-	sp|P07109|HISP_ECOLI Histidine transport ATP-binding protein HisP OS=Escherichia coli (strain K12) OX=83333 GN=hisP PE=1 SV=2
gene-E2348C_0289	yahO	1384.23	1423.51	8850.71	9379.68	2.69886	1.42027e-169	2.50893e-167	up	response to radiation	S	unknown	Function unknown	GO:0009314,GO:0042597,GO:0009628	-	-	DUF1471	Protein of unknown function (DUF1471)	sp|P75694|YAHO_ECOLI Uncharacterized protein YahO OS=Escherichia coli (strain K12) OX=83333 GN=yahO PE=3 SV=1
gene-E2348C_3400	yhaM	1928	1847.08	11189.8	11644	2.59666	1.1908e-168	2.01592e-166	up	UPF0597 protein YhaM	S	unknown	Function unknown	-	-	-	SDH_alpha	Serine dehydratase alpha chain	sp|B7UJ14|YHAM_ECO27 UPF0597 protein YhaM OS=Escherichia coli O127:H6 (strain E2348/69 / EPEC) OX=574521 GN=yhaM PE=3 SV=1
gene-E2348C_0546	gltK	2039.13	1834.44	11228.3	10643.6	2.49742	4.88111e-140	7.93278e-138	up	Part of the ABC transporter complex GltIJKL involved in glutamate and aspartate uptake. Probably responsible for the translocation of the substrate across the membrane	E	trans	Amino acid transport and metabolism	GO:0006865,GO:0043190,GO:0071702,GO:0071705,GO:0015849,GO:0098533,GO:0098796,GO:0098797,GO:1902495,GO:1990351	K10002	ko02000,ko02020,ko02010	BPD_transp_1	Binding-protein-dependent transport system inner membrane component	sp|P0AER7|GLTK_ECO57 Glutamate/aspartate import permease protein GltK OS=Escherichia coli O157:H7 OX=83334 GN=gltK PE=3 SV=1
gene-E2348C_4174	glnG	3467.59	3197.89	16666.2	15947.3	2.29073	8.40129e-134	1.31286e-131	up	Member of the two-component regulatory system NtrB NtrC, which controls expression of the nitrogen-regulated (ntr) genes in response to nitrogen limitation. Phosphorylated NtrC binds directly to DNA and stimulates the formation of open promoter- sigma54-RNA polymerase complexes	T	regul	Signal transduction mechanisms	GO:0010556,GO:0019740,GO:0097659,GO:0006351,GO:0006355,GO:0051252,GO:0005524,GO:0035639,GO:0008134,GO:0023052,GO:2001141,GO:0080090,GO:0043565,GO:0007165,GO:0051171,GO:0000160,GO:0031323,GO:0071941,GO:0035556,GO:0019222,GO:0019219,GO:0007154,GO:0009889,GO:0032559,GO:0060089,GO:0030554,GO:0010468,GO:0031326,GO:0032774,GO:1903506,GO:0000156,GO:0060255	K07712	ko02020,ko02022	Sigma54_activat	Sigma-54 interaction domain	sp|P0AFB9|NTRC_ECO57 DNA-binding transcriptional regulator NtrC OS=Escherichia coli O157:H7 OX=83334 GN=glnG PE=3 SV=1
gene-E2348C_1059	rutE	112.206	72.7032	12801.8	12520.4	7.09835	1.87704e-131	2.8246e-129	up	May reduce toxic product malonic semialdehyde to 3- hydroxypropionic acid, which is excreted	C	met	Energy production and conversion	GO:0019860,GO:0019740,GO:0016616,GO:0006974,GO:0016614,GO:0009112,GO:0055086,GO:0072527,GO:0072529,GO:1901565,GO:0006208,GO:0044248,GO:0006206,GO:0016491,GO:1901361,GO:0046700,GO:0010181,GO:0033554,GO:0046113,GO:0044270	K09019	ko00240	-	-	sp|B7UNZ1|RUTE_ECO27 Probable malonic semialdehyde reductase RutE OS=Escherichia coli O127:H6 (strain E2348/69 / EPEC) OX=574521 GN=rutE PE=3 SV=1
gene-E2348C_3581	rplW	10589.4	10610.4	2168.62	2287.88	-2.24996	7.77927e-130	1.12883e-127	down	-	-		-	GO:0042255,GO:0043043,GO:0022613,GO:0042254,GO:0043226,GO:0071826,GO:0019843,GO:0044085,GO:0006518,GO:0043228,GO:0015934,GO:0042273,GO:0000027,GO:0043604,GO:0044391,GO:0043933,GO:0016043,GO:0043603,GO:0005840,GO:0022618,GO:0003735,GO:0005198,GO:0003723,GO:0065003,GO:0043229,GO:0140694,GO:0034645,GO:0022607,GO:0022626,GO:0070925,GO:0022625,GO:0006996,GO:1990904,GO:0043232,GO:0044267,GO:0019538,GO:…	K02892	ko03011,ko03010	-	-	sp|P0ADZ2|RL23_ECO57 50S ribosomal protein L23 OS=Escherichia coli O157:H7 OX=83334 GN=rplW PE=3 SV=1
gene-E2348C_3155	gcvP	3301.44	3796.37	18847.4	20732.2	2.47926	9.16879e-130	1.28458e-127	up	The glycine cleavage system catalyzes the degradation of glycine. The P protein binds the alpha-amino group of glycine through its pyridoxal phosphate cofactor	E	met	Amino acid transport and metabolism	GO:1901606,GO:0043177,GO:0016597,GO:0009069,GO:0009071,GO:0016054,GO:0044282,GO:0030170,GO:1901565,GO:0006520,GO:0046395,GO:0044248,GO:0042802,GO:0070279,GO:1902494,GO:0009063,GO:1901605,GO:0019842,GO:0016491,GO:1990204,GO:0031406	K00281	ko00630,ko00260	GDC-P	Glycine cleavage system P-protein	sp|B7UHV1|GCSP_ECO27 Glycine dehydrogenase (decarboxylating) OS=Escherichia coli O127:H6 (strain E2348/69 / EPEC) OX=574521 GN=gcvP PE=3 SV=1
gene-E2348C_0545	gltL	2969.14	2415.01	19117	16964	2.74453	1.22176e-128	1.65466e-126	up	Part of the ABC transporter complex GltIJKL involved in glutamate and aspartate uptake. Probably responsible for energy coupling to the transport system	P	trans	Inorganic ion transport and metabolism	GO:0006820,GO:0046942,GO:0022853,GO:0015849,GO:0140359,GO:1903825,GO:0008514,GO:0042626,GO:0006811,GO:0006865,GO:0022804,GO:0008509,GO:0035639,GO:0140657,GO:0015075,GO:0015804,GO:0046943,GO:0017111,GO:0015175,GO:1905039,GO:0015179,GO:0016818,GO:0003333,GO:0015399,GO:0015711,GO:0005342,GO:0015171,GO:0016887,GO:0032559,GO:0030554,GO:0071702,GO:0071705,GO:0016462,GO:0005524,GO:0008324,GO:0016817	K10004	ko02000,ko02020,ko02010	ABC_tran	ABC transporter	sp|P0AAG4|GLTL_ECO57 Glutamate/aspartate import ATP-binding protein GltL OS=Escherichia coli O157:H7 OX=83334 GN=gltL PE=3 SV=1
gene-E2348C_0318	iraP	1459.76	1228.58	8525.22	8063.26	2.62556	3.6658e-127	4.80456e-125	up	Inhibits RpoS proteolysis by regulating RssB activity, thereby increasing the stability of the sigma stress factor RpoS especially during phosphate starvation, but also in stationary phase and during nitrogen starvation. Its effect on RpoS stability is due to its interaction with RssB, which probably blocks the interaction of RssB with RpoS, and the consequent delivery of the RssB-RpoS complex to…	J	regul	Translation, ribosomal structure and biogenesis	GO:0031328,GO:0010556,GO:0097659,GO:0006351,GO:0051172,GO:0006355,GO:0071496,GO:0048518,GO:0051252,GO:0048519,GO:0060255,GO:0009267,GO:0051173,GO:0051246,GO:2001141,GO:0031668,GO:0045893,GO:0080090,GO:0009057,GO:0042594,GO:1901565,GO:0009991,GO:0010557,GO:0031325,GO:0051171,GO:1903508,GO:0010605,GO:0031326,GO:0031323,GO:0048522,GO:0009893,GO:0030163,GO:0010604,GO:0019222,GO:0019219,GO:0031667,GO:…	-	-	Anti-adapt_IraP	Sigma-S stabilisation anti-adaptor protein	sp|B7UJK6|IRAP_ECO27 Anti-adapter protein IraP OS=Escherichia coli O127:H6 (strain E2348/69 / EPEC) OX=574521 GN=iraP PE=3 SV=1
gene-E2348C_1871	spy	725.023	633.255	5043.1	4528.68	2.81718	1.22349e-126	1.55345e-124	up	An ATP-independent periplasmic chaperone, decreases protein aggregation and helps protein refolding. Binds substrate over a large region	NPTU	met	Cell motility;Inorganic ion transport and metabolism;Signal transduction mechanisms;Intracellular trafficking, secretion, and vesicular transport	GO:0006457,GO:0042597,GO:0031975,GO:0042221,GO:0051082,GO:0010033,GO:0030313,GO:0030288,GO:0061077	K06006	ko03110	LTXXQ	LTXXQ motif family protein	sp|Q8XDZ4|SPY_ECO57 Periplasmic chaperone Spy OS=Escherichia coli O157:H7 OX=83334 GN=spy PE=1 SV=1
gene-E2348C_2448	hisQ	808.098	680.67	5072.96	4908.94	2.74547	2.03802e-125	2.50923e-123	up	Part of the histidine permease ABC transporter. Also part of a lysine arginine ornithine transporter. Probably responsible for the translocation of the substrate across the membrane. Required to relay the ATPase-inducing signal from the solute-binding protein to HisP (By similarity)	P	trans	Inorganic ion transport and metabolism	GO:0006820,GO:0046942,GO:0043190,GO:1902475,GO:0098655,GO:0015849,GO:0015173,GO:0098797,GO:1902495,GO:1903825,GO:0008514,GO:0006811,GO:0098656,GO:0034220,GO:0006865,GO:0008509,GO:0098533,GO:0098796,GO:0015075,GO:0098739,GO:0046943,GO:1905039,GO:0089718,GO:0015179,GO:0003333,GO:0005342,GO:0015711,GO:0015171,GO:0043090,GO:0071702,GO:0071705,GO:0006812,GO:0008324,GO:0098657,GO:1990351	K10016	ko02000,ko02010	BPD_transp_1	Binding-protein-dependent transport system inner membrane component	sp|P52094|HISQ_ECOLI Histidine transport system permease protein HisQ OS=Escherichia coli (strain K12) OX=83333 GN=hisQ PE=1 SV=2
gene-E2348C_LEE1	E2348C_LEE1	9918.36	10469.3	1500.32	1119.04	-2.961	1.34871e-122	1.61171e-120	down	-	-		-	-	K02412	ko02044,ko02040,ko02035	IAT_beta	Inverse autotransporter, beta-domain	sp|P19809|EAE_ECO27 Intimin OS=Escherichia coli O127:H6 (strain E2348/69 / EPEC) OX=574521 GN=eae PE=1 SV=2
gene-E2348C_3584	rpsJ	26999.6	26311.2	6093.71	6535.9	-2.07755	1.55433e-121	1.80436e-119	down	Involved in the binding of tRNA to the ribosomes	J	ribosomal	Translation, ribosomal structure and biogenesis	GO:0031554,GO:0043043,GO:0010556,GO:0022613,GO:0097659,GO:0042254,GO:0006351,GO:0051128,GO:0043226,GO:0044085,GO:0006518,GO:0043228,GO:0051252,GO:0043604,GO:0044391,GO:0043933,GO:0016043,GO:0043603,GO:0005840,GO:0003735,GO:0043244,GO:0031564,GO:2001141,GO:0080090,GO:0022411,GO:0005198,GO:0003723,GO:0051171,GO:0015935,GO:0043229,GO:0000049,GO:0031323,GO:0034645,GO:0019222,GO:0022626,GO:0019219,GO:…	K02946	ko03011,ko03010	-	-	sp|A7ZSL0|RS10_ECO24 30S ribosomal protein S10 OS=Escherichia coli O139:H28 (strain E24377A / ETEC) OX=331111 GN=rpsJ PE=3 SV=1
gene-E2348C_3136	guaD	221.175	194.929	2051.14	2275.2	3.37871	2.56761e-120	2.89783e-118	up	guanine catabolic process	F	met	Nucleotide transport and metabolism	GO:0019239,GO:0016810,GO:1901565,GO:1901361,GO:0046914,GO:0044248,GO:0072523,GO:0046700,GO:0008270,GO:0072521,GO:0009112,GO:0046113,GO:0055086,GO:0006144,GO:0019439,GO:0016814,GO:0044270	K01487	ko00230	Amidohydro_1	Amidohydrolase family	sp|P76641|GUAD_ECOLI Guanine deaminase OS=Escherichia coli (strain K12) OX=83333 GN=guaD PE=1 SV=1
gene-E2348C_1580	ydcS	206.071	167.533	2008.77	2083.27	3.45404	1.00498e-119	1.10358e-117	up	ABC transporter	P	trans	Inorganic ion transport and metabolism	GO:0042597,GO:0031975,GO:0015931,GO:0071702,GO:0015846,GO:0071705,GO:0016746,GO:0030313,GO:0030288,GO:0098657	K02055	ko02000,ko02024	SBP_bac_8	Bacterial extracellular solute-binding protein	sp|P76108|YDCS_ECOLI Bifunctional polyhydroxybutyrate synthase / ABC transporter periplasmic binding protein OS=Escherichia coli (strain K12) OX=83333 GN=ydcS PE=1 SV=1
gene-E2348C_2223	yegP	2333.67	2236.94	10492.6	10072.3	2.16974	8.4778e-119	9.06455e-117	up	double-strand break repair	S	regul	Function unknown	GO:0006302,GO:0006974,GO:0006281,GO:0033554,GO:0006259	K09946	ko99997	DUF1508	Domain of unknown function (DUF1508)	sp|Q83KI3|YEGP_SHIFL UPF0339 protein YegP OS=Shigella flexneri OX=623 GN=yegP PE=3 SV=2
gene-E2348C_2896	trmD	32256	33056.8	8119.81	8460.72	-1.97785	8.93897e-118	9.31258e-116	down	Belongs to the RNA methyltransferase TrmD family	J	regul	Translation, ribosomal structure and biogenesis	GO:0016741,GO:0043414,GO:0008033,GO:0140098,GO:0140101,GO:0034660,GO:0000287,GO:0006399,GO:0006400,GO:0140640,GO:0042802,GO:0008168,GO:0008173,GO:0030488,GO:0008175,GO:0043412,GO:0008757,GO:0006396,GO:0001510,GO:0032259,GO:0009451,GO:0034470	K00554	ko03016	tRNA_m1G_MT	tRNA (Guanine-1)-methyltransferase	sp|B7UH56|TRMD_ECO27 tRNA (guanine-N(1)-)-methyltransferase OS=Escherichia coli O127:H6 (strain E2348/69 / EPEC) OX=574521 GN=trmD PE=3 SV=1
gene-E2348C_1910	yeaG	14960.1	11907.5	80406.5	75034.7	2.53245	4.2611e-116	4.32821e-114	up	cellular response to nitrogen levels	T	regul	Signal transduction mechanisms	GO:0006796,GO:0016772,GO:0016301,GO:0071496,GO:0016773,GO:0009267,GO:0004672,GO:0006793,GO:0031668,GO:0016310,GO:0042594,GO:0009991,GO:0140096,GO:0036211,GO:0043412,GO:0031667,GO:0007154,GO:0044267,GO:0009605,GO:0006464,GO:0019538,GO:0031669,GO:0033554,GO:0006468	K07180	ko99995	AAA_PrkA	PrkA AAA domain	sp|P0ACY5|YEAG_ECO57 Uncharacterized protein YeaG OS=Escherichia coli O157:H7 OX=83334 GN=yeaG PE=3 SV=1
gene-E2348C_3751	hdeB	4586.42	3952.31	19548.4	20049.5	2.2134	1.71177e-110	1.69632e-108	up	Required for optimal acid stress protection, which is important for survival of enteric bacteria in the acidic environment of the host stomach. Exhibits a chaperone-like activity at acidic pH by preventing the aggregation of many different periplasmic proteins	M	met	Cell wall/membrane/envelope biogenesis	GO:0009268,GO:0010447,GO:0104004,GO:0042597,GO:0031975,GO:0042221,GO:0051082,GO:0009628,GO:0071467,GO:0071214,GO:0062197,GO:0033554,GO:0030313,GO:0071468,GO:0030288,GO:0070887	K19778	ko03110	-	-	sp|P0AET3|HDEB_ECOL6 Acid stress chaperone HdeB OS=Escherichia coli O6:H1 (strain CFT073 / ATCC 700928 / UPEC) OX=199310 GN=hdeB PE=3 SV=1
gene-E2348C_3157	gcvT	1014.17	1249.65	6588.68	6841.01	2.56837	1.41706e-109	1.37084e-107	up	The glycine cleavage system catalyzes the degradation of glycine	E	met	Amino acid transport and metabolism	GO:1901606,GO:1901565,GO:0009069,GO:0006520,GO:0046395,GO:0044248,GO:0008483,GO:0016741,GO:0016769,GO:0008168,GO:0009071,GO:0009063,GO:1901605,GO:0016054,GO:0044282	K00605	ko00630,ko00260,ko00670	GCV_T	Aminomethyltransferase folate-binding domain	sp|B7UHV3|GCST_ECO27 Aminomethyltransferase OS=Escherichia coli O127:H6 (strain E2348/69 / EPEC) OX=574521 GN=gcvT PE=3 SV=1
gene-E2348C_1619	gadC	791.915	770.232	4047.39	4149.33	2.39159	2.81652e-109	2.66128e-107	up	Involved in glutamate-dependent acid resistance. Imports glutamate inside the cell while simultaneously exporting to the periplasm the GABA produced by GadA and GadB. The gad system helps to maintain a near-neutral intracellular pH when cells are exposed to extremely acidic conditions. The ability to survive transit through the acidic conditions of the stomach is essential for successful coloniza…	E	met	Amino acid transport and metabolism	GO:0055082,GO:0015291,GO:0006873,GO:0015849,GO:0019725,GO:0065008,GO:0006865,GO:0022804,GO:0098771,GO:0030003,GO:0006885,GO:0055067,GO:0050801,GO:0042592,GO:0055080,GO:0015297,GO:0071702,GO:0071705,GO:0048878	K20265	ko02000,ko02024	AA_permease_2	Amino acid permease	sp|Q8FHG6|GADC_ECOL6 Probable glutamate/gamma-aminobutyrate antiporter OS=Escherichia coli O6:H1 (strain CFT073 / ATCC 700928 / UPEC) OX=199310 GN=gadC PE=3 SV=1
gene-E2348C_4291	rplA	24812.6	26291.2	6583.87	6768.58	-1.93631	9.59823e-108	8.8631e-106	down	Binds directly to 23S rRNA. The L1 stalk is quite mobile in the ribosome, and is involved in E site tRNA release	J	ribosomal	Translation, ribosomal structure and biogenesis	GO:0042255,GO:0009890,GO:0043043,GO:0010556,GO:0022613,GO:0042254,GO:0032269,GO:0043226,GO:0071826,GO:0051172,GO:0019843,GO:0044085,GO:0009892,GO:0006518,GO:0043228,GO:0048519,GO:0034660,GO:0015934,GO:0042273,GO:0000027,GO:0043604,GO:0010608,GO:0032268,GO:0031324,GO:0034248,GO:0043933,GO:0016043,GO:0016072,GO:0044391,GO:0034470,GO:0043603,GO:0005840,GO:0022618,GO:0051246,GO:0003735,GO:0010629,GO:…	K02863	ko03011,ko03010	-	-	sp|B7UPD9|RL1_ECO27 50S ribosomal protein L1 OS=Escherichia coli O127:H6 (strain E2348/69 / EPEC) OX=574521 GN=rplA PE=3 SV=1
gene-E2348C_0764	dps	19859.4	17596.3	80992	75551.7	2.06332	1.01507e-105	9.16498e-104	up	During stationary phase, binds the chromosome non- specifically, forming a highly ordered and stable dps-DNA co- crystal within which chromosomal DNA is condensed and protected from diverse damages. It protects DNA from oxidative damage by sequestering intracellular Fe(2 ) ion and storing it in the form of Fe(3 ) oxyhydroxide mineral, which can be released after reduction. One hydrogen peroxide o…	P	regul	Inorganic ion transport and metabolism	GO:0055082,GO:0006873,GO:0019725,GO:0065008,GO:0046914,GO:0098771,GO:0016043,GO:0051276,GO:0042594,GO:0030003,GO:0009991,GO:0042802,GO:0050801,GO:0042592,GO:0055080,GO:0016491,GO:0031667,GO:0006875,GO:0055072,GO:0055076,GO:0006996,GO:0006879,GO:0009295,GO:0009605,GO:0005506,GO:0046916,GO:0055065,GO:0048878	K04047	ko03036	-	-	sp|A7ZJM7|DPS_ECO24 DNA protection during starvation protein OS=Escherichia coli O139:H28 (strain E24377A / ETEC) OX=331111 GN=dps PE=3 SV=1
gene-E2348C_2120	yeeO	687.261	651.168	3996.35	3629.64	2.5104	1.71519e-105	1.51496e-103	up	A transporter able to export peptides and flavins. When overexpressed allows cells deleted for multiple peptidases (pepA, pepB, pepD and pepN) to grow in the presence of dipeptides Ala-Gln or Gly-Tyr which otherwise inhibit growth. Cells overexpressing this protein have decreased intracellular levels of Ala-Gln dipeptide, and in a system that produces the Ala-Gln dipeptide, overproduction of this…	U	trans	Intracellular trafficking, secretion, and vesicular transport	GO:0042938,GO:0015291,GO:1901505,GO:0006820,GO:1904680,GO:0035442,GO:0045184,GO:0006811,GO:0098656,GO:0042886,GO:0034220,GO:0022804,GO:0008509,GO:0042908,GO:0015075,GO:1901264,GO:0015833,GO:0015931,GO:0035672,GO:0008104,GO:0071916,GO:0015031,GO:0015711,GO:0015748,GO:0033036,GO:0015932,GO:0035673,GO:0006857,GO:0015297,GO:0071702,GO:0071705,GO:0042910,GO:0042887,GO:0008514	-	-	-	-	sp|P76352|YEEO_ECOLI Probable FMN/FAD exporter YeeO OS=Escherichia coli (strain K12) OX=83333 GN=yeeO PE=1 SV=4
gene-E2348C_3580	rplB	22864.1	23307.2	5185.62	5900.32	-2.05816	7.40661e-103	6.40278e-101	down	One of the primary rRNA binding proteins. Required for association of the 30S and 50S subunits to form the 70S ribosome, for tRNA binding and peptide bond formation. It has been suggested to have peptidyltransferase activity	J	ribosomal	Translation, ribosomal structure and biogenesis	GO:0042255,GO:0043043,GO:0022613,GO:0042254,GO:0043226,GO:0071826,GO:0019843,GO:0044085,GO:0006518,GO:0043228,GO:0015934,GO:0042273,GO:0000027,GO:0043604,GO:0046914,GO:0044391,GO:0043933,GO:0016043,GO:0043603,GO:0005840,GO:0022618,GO:0003735,GO:0005198,GO:0003723,GO:0065003,GO:0043229,GO:0140694,GO:0034645,GO:0022607,GO:0022626,GO:0070925,GO:0022625,GO:0006996,GO:1990904,GO:0043232,GO:0044267,GO:…	K02886	ko03011,ko03010	-	-	sp|A7ZSK6|RL2_ECO24 50S ribosomal protein L2 OS=Escherichia coli O139:H28 (strain E24377A / ETEC) OX=331111 GN=rplB PE=3 SV=1
gene-E2348C_3583	rplC	20746.2	22500.1	5237.63	5649.53	-1.98989	1.34642e-100	1.13969e-98	down	-	-		-	GO:0042255,GO:0043043,GO:0022613,GO:0042254,GO:0043226,GO:0071826,GO:0019843,GO:0044085,GO:0006518,GO:0043228,GO:0015934,GO:0042273,GO:0000027,GO:0043604,GO:0044391,GO:0043933,GO:0016043,GO:0043603,GO:0005840,GO:0022618,GO:0003735,GO:0005198,GO:0003723,GO:0065003,GO:0043229,GO:0140694,GO:0034645,GO:0022607,GO:0022626,GO:0070925,GO:0022625,GO:0006996,GO:1990904,GO:0043232,GO:0044267,GO:0019538,GO:…	K02906	ko03011,ko03010	-	-	sp|A7ZSK9|RL3_ECO24 50S ribosomal protein L3 OS=Escherichia coli O139:H28 (strain E24377A / ETEC) OX=331111 GN=rplC PE=3 SV=1
gene-E2348C_3156	gcvH	501.69	480.473	2809	2836.54	2.52319	2.67235e-100	2.21587e-98	up	The glycine cleavage system catalyzes the degradation of glycine. The H protein shuttles the methylamine group of glycine from the P protein to the T protein	E	met	Amino acid transport and metabolism	GO:1901606,GO:0033293,GO:0008289,GO:0018193,GO:0043177,GO:0009069,GO:0018205,GO:0009071,GO:0016054,GO:0044282,GO:1901681,GO:1901565,GO:0006520,GO:0046395,GO:0044248,GO:1902494,GO:0036211,GO:0009063,GO:1901605,GO:0043412,GO:0044267,GO:0006464,GO:1990204,GO:0019538,GO:0031406,GO:0051604	K02437	ko00630,ko00260	GCV_H	Glycine cleavage H-protein	sp|B7UHV2|GCSH_ECO27 Glycine cleavage system H protein OS=Escherichia coli O127:H6 (strain E2348/69 / EPEC) OX=574521 GN=gcvH PE=3 SV=1
gene-E2348C_2447	hisM	515.716	414.092	3498.49	3096.38	2.82668	1.0225e-98	8.3088e-97	up	Part of the histidine permease ABC transporter. Also part of a lysine arginine ornithine transporter. Probably responsible for the translocation of the substrate across the membrane. Required to relay the ATPase-inducing signal from the solute-binding protein to HisP (By similarity)	E	trans	Amino acid transport and metabolism	GO:0006865,GO:0043190,GO:0071702,GO:0071705,GO:0015849,GO:0098533,GO:0098796,GO:0098797,GO:1902495,GO:1990351	K10015	ko02000,ko02010	BPD_transp_1	Binding-protein-dependent transport system inner membrane component	sp|P0AEU5|HISM_ECO57 Histidine transport system permease protein HisM OS=Escherichia coli O157:H7 OX=83334 GN=hisM PE=3 SV=1
gene-E2348C_1922	yeaQ	5177.66	5042.86	17984.5	18511.3	1.83628	1.16199e-97	9.25715e-96	up	Transglycosylase associated protein	S	met	Function unknown	-	-	-	-	-	sp|P64487|YEAQ_ECO57 UPF0410 protein YeaQ OS=Escherichia coli O157:H7 OX=83334 GN=yeaQ PE=3 SV=1
gene-E2348C_0904	rpsA	60126.2	63709.1	16903.1	18053.2	-1.82478	8.9153e-96	6.96593e-94	down	acts as an RNA chaperone to unfold structured mRNA on the ribosome but is not essential for mRNAs with strong SDs and little 5'-UTR structure, thus it may help fine-tune which mRNAs that are translated. Unwinds dsRNA by binding to transiently formed ssRNA regions	J	ribosomal	Translation, ribosomal structure and biogenesis	GO:0042255,GO:0032270,GO:0042254,GO:0043228,GO:0045727,GO:0003727,GO:0010608,GO:0043604,GO:0034248,GO:0022618,GO:0048522,GO:0031327,GO:0022626,GO:0006996,GO:0034249,GO:0051248,GO:1990904,GO:0043232,GO:0010558,GO:0017148,GO:0060255,GO:0009892,GO:0003729,GO:0043043,GO:0032269,GO:0051172,GO:0048518,GO:0051247,GO:0032268,GO:0051246,GO:0003735,GO:0010629,GO:0080090,GO:0010557,GO:2000113,GO:0034250,GO:…	K02945	ko03011,ko03010	-	-	sp|P0AG69|RS1_ECO57 30S ribosomal protein S1 OS=Escherichia coli O157:H7 OX=83334 GN=rpsA PE=3 SV=1
gene-E2348C_4287	tufB	28789.5	33275.9	7703.81	7887.62	-1.99303	3.63303e-93	2.78509e-91	down	This protein promotes the GTP-dependent binding of aminoacyl-tRNA to the A-site of ribosomes during protein biosynthesis	J	ribosomal	Translation, ribosomal structure and biogenesis	GO:0043043,GO:0005525,GO:0006518,GO:0046677,GO:0043604,GO:0019001,GO:0035639,GO:0043603,GO:0045182,GO:0032561,GO:0003723,GO:0097216,GO:0017111,GO:0006414,GO:0008135,GO:0034645,GO:0016818,GO:0090079,GO:0003924,GO:0042221,GO:0016462,GO:0044267,GO:0019538,GO:0006412,GO:0016817	K02358	ko03012,ko04626,ko03029,ko04147	-	-	sp|A8A779|EFTU2_ECOHS Elongation factor Tu 2 OS=Escherichia coli O9:H4 (strain HS) OX=331112 GN=tuf2 PE=3 SV=1
gene-E2348C_2897	rimM	22895.4	23407.3	6013.78	6667.17	-1.86835	3.14798e-91	2.36856e-89	down	An accessory protein needed during the final step in the assembly of 30S ribosomal subunit, possibly for assembly of the head region. Probably interacts with S19. Essential for efficient processing of 16S rRNA. May be needed both before and after RbfA during the maturation of 16S rRNA. It has affinity for free ribosomal 30S subunits but not for 70S ribosomes	J	ribosomal	Translation, ribosomal structure and biogenesis	GO:0042255,GO:0022613,GO:0042254,GO:0043226,GO:0071826,GO:0019843,GO:0044877,GO:0044085,GO:0043228,GO:0034660,GO:0016072,GO:0043933,GO:0016043,GO:0005840,GO:0022618,GO:0043022,GO:0006364,GO:0003723,GO:0065003,GO:0043229,GO:0140694,GO:0022607,GO:0070925,GO:0000028,GO:0043021,GO:0006996,GO:0006396,GO:0043232,GO:0042274,GO:0034470	K02860	ko03009	RimM	RimM N-terminal domain	sp|A7ZQ48|RIMM_ECO24 Ribosome maturation factor RimM OS=Escherichia coli O139:H28 (strain E24377A / ETEC) OX=331111 GN=rimM PE=3 SV=1
gene-E2348C_3578	rplV	8228.79	8488.36	1864.32	2124.91	-2.06689	4.97092e-91	3.67216e-89	down	-	-		-	GO:0042255,GO:0043043,GO:0022613,GO:0042254,GO:0043226,GO:0071826,GO:0019843,GO:0044085,GO:0006518,GO:0043228,GO:0015934,GO:0046677,GO:0043604,GO:0044391,GO:0043933,GO:0016043,GO:0043603,GO:0005840,GO:0022618,GO:0003735,GO:0005198,GO:0003723,GO:0065003,GO:0043229,GO:0140694,GO:0034645,GO:0022607,GO:0070180,GO:0022626,GO:0070925,GO:0022625,GO:0006996,GO:1990904,GO:0042221,GO:0043232,GO:0044267,GO:…	K02890	ko03011,ko03010	-	-	sp|A8AQL2|RL22_CITK8 50S ribosomal protein L22 OS=Citrobacter koseri (strain ATCC BAA-895 / CDC 4225-83 / SGSC4696) OX=290338 GN=rplV PE=3 SV=1
gene-E2348C_3731	uspB	2963.75	2999.8	10447.3	10637.2	1.82195	8.45875e-90	6.13713e-88	up	response to ethanol	S	met	Function unknown	GO:1901700,GO:0010033,GO:0042221	K06144	ko02000	UspB	Universal stress protein B (UspB)	sp|A7ZT30|USPB_ECO24 Universal stress protein B OS=Escherichia coli O139:H28 (strain E24377A / ETEC) OX=331111 GN=uspB PE=3 SV=1
gene-E2348C_4076	ilvC	14249.1	15063.3	4081.09	4250.73	-1.81476	5.43772e-89	3.87604e-87	down	Involved in the biosynthesis of branched-chain amino acids (BCAA). Catalyzes an alkyl-migration followed by a ketol- acid reduction of (S)-2-acetolactate (S2AL) to yield (R)-2,3- dihydroxy-isovalerate. In the isomerase reaction, S2AL is rearranged via a Mg-dependent methyl migration to produce 3- hydroxy-3-methyl-2-ketobutyrate (HMKB). In the reductase reaction, this 2-ketoacid undergoes a metal-…	EH	met	Amino acid transport and metabolism;Coenzyme transport and metabolism	GO:0046394,GO:0009081,GO:0016616,GO:0008652,GO:0032787,GO:0042364,GO:0016614,GO:0009110,GO:0009099,GO:0043604,GO:0009097,GO:0000287,GO:0042398,GO:0043603,GO:0006573,GO:0009082,GO:0044283,GO:0006520,GO:0042802,GO:1901605,GO:1901607,GO:0016053,GO:0006575,GO:0016491,GO:0072330,GO:0006767,GO:0050661,GO:0006549,GO:0006766	K00053	ko00770,ko00290	IlvC	Acetohydroxy acid isomeroreductase, catalytic domain	sp|B7UMN1|ILVC_ECO27 Ketol-acid reductoisomerase (NADP(+)) OS=Escherichia coli O127:H6 (strain E2348/69 / EPEC) OX=574521 GN=ilvC PE=3 SV=1
gene-E2348C_2927	csiR	630.079	517.352	3231.75	3232.19	2.49438	1.18247e-88	8.28338e-87	up	Modulates expression of csiD and lhgO in a temporal manner during entry into stationary phase or during the first few hours of carbon starvation	K	met	Transcription	-	K15735	ko03000	-	-	sp|P37338|CSIR_ECOLI HTH-type transcriptional repressor CsiR OS=Escherichia coli (strain K12) OX=83333 GN=csiR PE=4 SV=2
gene-E2348C_4290	rplK	14921.2	16440.4	3900.05	4259.78	-1.9423	2.6658e-88	1.83579e-86	down	-	-		-	GO:0042255,GO:0043043,GO:0022613,GO:0042254,GO:0043226,GO:0071826,GO:0019843,GO:0044085,GO:0006518,GO:0071496,GO:0043228,GO:0015934,GO:0042273,GO:0000027,GO:0043604,GO:0009267,GO:0044391,GO:0043933,GO:0016043,GO:0043603,GO:0005840,GO:0022618,GO:0003735,GO:0005198,GO:0031668,GO:0022411,GO:0042594,GO:0003723,GO:0065003,GO:0009991,GO:0043229,GO:0140694,GO:0034645,GO:0022607,GO:0070180,GO:0022626,GO:…	K02867	ko03011,ko03010	Ribosomal_L11	Ribosomal protein L11, RNA binding domain	sp|A7ZUJ6|RL11_ECO24 50S ribosomal protein L11 OS=Escherichia coli O139:H28 (strain E24377A / ETEC) OX=331111 GN=rplK PE=3 SV=1
gene-E2348C_0547	gltJ	3302.52	2649.98	14099.9	13590.6	2.21792	7.69529e-88	5.21099e-86	up	Part of the ABC transporter complex GltIJKL involved in glutamate and aspartate uptake. Probably responsible for the translocation of the substrate across the membrane	P	trans	Inorganic ion transport and metabolism	GO:0006865,GO:0043190,GO:0071702,GO:0071705,GO:0015849,GO:0098533,GO:0098796,GO:0098797,GO:1902495,GO:1990351	K10003	ko02000,ko02020,ko02010	BPD_transp_1	Binding-protein-dependent transport system inner membrane component	sp|P0AER4|GLTJ_ECOL6 Glutamate/aspartate import permease protein GltJ OS=Escherichia coli O6:H1 (strain CFT073 / ATCC 700928 / UPEC) OX=199310 GN=gltJ PE=3 SV=1
gene-E2348C_1612	adhP	3174.13	2763.77	11477.7	12180	1.99439	9.06338e-86	6.03681e-84	up	acetaldehyde catabolic process	C	met	Energy production and conversion	GO:0046185,GO:1901700,GO:0042221,GO:0044248,GO:0046914,GO:0016616,GO:0010033,GO:0033554,GO:0006974,GO:0008270,GO:0006081,GO:0016491,GO:0016614	K13953	ko00830,ko00625,ko00982,ko00350,ko00071,ko00620,ko00980,ko00626,ko00010	ADH_zinc_N	Zinc-binding dehydrogenase	sp|P39451|ADHP_ECOLI Alcohol dehydrogenase, propanol-preferring OS=Escherichia coli (strain K12) OX=83333 GN=adhP PE=1 SV=1
gene-E2348C_3048	mazG	4011.36	3751.06	13629	13225.7	1.79062	5.3021e-85	3.47459e-83	up	mediates programmed cell death (PCD). This is achieved by lowering the cellular concentration of (p)ppGpp produced by RelA under amino acid starvation, thus protecting the cell from the toxicity of MazF. Reduction of (p)ppGpp can be achieved by direct degradation of (p)ppGpp or by degradation of NTPs, which are substrates for (p)ppGpp synthesis by RelA	F	regul	Nucleotide transport and metabolism	GO:0019692,GO:1901292,GO:0009218,GO:0006796,GO:0016817,GO:0009144,GO:1901136,GO:0009262,GO:0019439,GO:0009259,GO:0071496,GO:0006220,GO:0072523,GO:0009267,GO:0035639,GO:0009117,GO:0046434,GO:0055086,GO:0006793,GO:0031668,GO:0072527,GO:0042594,GO:0072529,GO:1901565,GO:0009991,GO:0006753,GO:0044248,GO:0072521,GO:0009141,GO:0016818,GO:0031667,GO:0007154,GO:0009199,GO:0047429,GO:0032559,GO:0009166,GO:…	K04765	ko00240,ko00770,ko00760,ko00230	MazG	MazG nucleotide pyrophosphohydrolase domain	sp|P0AEY4|MAZG_ECO57 Nucleoside triphosphate pyrophosphohydrolase OS=Escherichia coli O157:H7 OX=83334 GN=mazG PE=3 SV=1
gene-E2348C_2313	fruA	8678.7	8410.39	2461.37	2332.24	-1.83399	5.83604e-84	3.76379e-82	down	Pts system fructose-specific	G	met	Carbohydrate transport and metabolism	GO:0015291,GO:1902600,GO:0015294,GO:0022853,GO:0006796,GO:0098655,GO:0016772,GO:0005402,GO:0015078,GO:0008982,GO:0090563,GO:0006811,GO:0015144,GO:0098660,GO:0016301,GO:0034220,GO:0016773,GO:0022804,GO:0015749,GO:0015755,GO:0051119,GO:0015149,GO:0006793,GO:0015075,GO:0098739,GO:0016310,GO:0022890,GO:0034219,GO:0098662,GO:0015295,GO:0008643,GO:0015145,GO:0009401,GO:0015318,GO:0015293,GO:0008645,GO:…	K02770	ko02060,ko02000,ko00051	PTS_IIB	PTS system, Lactose/Cellobiose specific IIB subunit	sp|P20966|PTFBC_ECOLI PTS system fructose-specific EIIB'BC component OS=Escherichia coli (strain K12) OX=83333 GN=fruA PE=1 SV=1
gene-E2348C_3582	rplD	11119.2	12509.2	2631.81	3028.48	-2.0614	3.57676e-83	2.27068e-81	down	Forms part of the polypeptide exit tunnel	J	met	Translation, ribosomal structure and biogenesis	GO:0042255,GO:0031554,GO:0042254,GO:0006355,GO:0044092,GO:0043228,GO:0010608,GO:0043604,GO:0034248,GO:2001141,GO:0043086,GO:0098772,GO:0031327,GO:0022626,GO:0019219,GO:0022625,GO:0006996,GO:0034249,GO:0051248,GO:1990904,GO:0043232,GO:0010558,GO:0017148,GO:0060255,GO:0032774,GO:0009892,GO:0003729,GO:0043043,GO:0032269,GO:0051128,GO:0051172,GO:1903507,GO:0051252,GO:0045934,GO:0032268,GO:0051246,GO:…	K02926	ko03011,ko03010	Ribosomal_L4	Ribosomal protein L4/L1 family	sp|A8AQL8|RL4_CITK8 50S ribosomal protein L4 OS=Citrobacter koseri (strain ATCC BAA-895 / CDC 4225-83 / SGSC4696) OX=290338 GN=rplD PE=3 SV=1
gene-E2348C_3579	rpsS	7305.25	7861.43	1583.13	1881.37	-2.12986	6.37487e-83	3.98478e-81	down	Protein S19 forms a complex with S13 that binds strongly to the 16S ribosomal RNA	J	ribosomal	Translation, ribosomal structure and biogenesis	GO:0042255,GO:0043043,GO:0022613,GO:0042254,GO:0043226,GO:0071826,GO:0019843,GO:0044085,GO:0006518,GO:0043228,GO:0043604,GO:0044391,GO:0043933,GO:0016043,GO:0043603,GO:0005840,GO:0022618,GO:0003735,GO:0005198,GO:0003723,GO:0065003,GO:0015935,GO:0043229,GO:0000049,GO:0140694,GO:0034645,GO:0022607,GO:0022626,GO:0070925,GO:0000028,GO:0006996,GO:1990904,GO:0043232,GO:0042274,GO:0044267,GO:0019538,GO:…	K02965	ko03011,ko03010	-	-	sp|A8AQL3|RS19_CITK8 30S ribosomal protein S19 OS=Citrobacter koseri (strain ATCC BAA-895 / CDC 4225-83 / SGSC4696) OX=290338 GN=rpsS PE=3 SV=1
gene-E2348C_4277	E2348C_4277	140.257	150.675	1267.28	1219.54	3.0952	1.14494e-79	7.0483e-78	up	Peptidase dimerisation domain	S	met	Function unknown	-	K21613	ko01002	Peptidase_M20	Peptidase family M20/M25/M40	sp|P45493|HIPO_CAMJE Hippurate hydrolase OS=Campylobacter jejuni subsp. jejuni serotype O:2 (strain ATCC 700819 / NCTC 11168) OX=192222 GN=hipO PE=1 SV=2
gene-E2348C_1620	gadB	855.57	775.501	3589.97	4077.8	2.23325	2.13431e-79	1.29428e-77	up	Converts glutamate to gamma-aminobutyrate (GABA), consuming one intracellular proton in the reaction. The gad system helps to maintain a near-neutral intracellular pH when cells are exposed to extremely acidic conditions. The ability to survive transit through the acidic conditions of the stomach is essential for successful colonization of the mammalian host by commensal and pathogenic bacteria	E	met	Amino acid transport and metabolism	GO:1901606,GO:0055082,GO:0006873,GO:0043649,GO:0009064,GO:0019725,GO:0065008,GO:0016831,GO:0098771,GO:0006536,GO:0016054,GO:0044282,GO:0030003,GO:0030170,GO:1901565,GO:0006885,GO:0006520,GO:0046395,GO:0055067,GO:0044248,GO:0050801,GO:0070279,GO:0009063,GO:1901605,GO:0019842,GO:0042592,GO:0055080,GO:0016830,GO:0009065,GO:0016829,GO:0043648,GO:0048878	K01580	ko00250,ko00430,ko04940,ko02024,ko04727,ko00410,ko00650	Pyridoxal_deC	Pyridoxal-dependent decarboxylase conserved domain	sp|P69911|DCEB_ECO57 Glutamate decarboxylase beta OS=Escherichia coli O157:H7 OX=83334 GN=gadB PE=3 SV=1
gene-E2348C_3577	rpsC	30733.6	31151.7	8563.74	9672.11	-1.76276	2.24257e-79	1.33994e-77	down	Binds the lower part of the 30S subunit head. Binds mRNA in the 70S ribosome, positioning it for translation	J	ribosomal	Translation, ribosomal structure and biogenesis	GO:0042255,GO:0003729,GO:0043043,GO:0022613,GO:0042254,GO:0043226,GO:0071826,GO:0019843,GO:0044085,GO:0006518,GO:0043228,GO:0043604,GO:0044391,GO:0043933,GO:0016043,GO:0043603,GO:0005840,GO:0022618,GO:0003735,GO:0005198,GO:0003723,GO:0065003,GO:0015935,GO:0043229,GO:0140694,GO:0034645,GO:0022607,GO:0022626,GO:0070925,GO:0000028,GO:0006996,GO:1990904,GO:0043232,GO:0042274,GO:0044267,GO:0019538,GO:…	K02982	ko03011,ko03010	-	-	sp|A8AQL0|RS3_CITK8 30S ribosomal protein S3 OS=Citrobacter koseri (strain ATCC BAA-895 / CDC 4225-83 / SGSC4696) OX=290338 GN=rpsC PE=3 SV=1
gene-E2348C_2050	yedL	40.9983	32.6637	892.679	766.852	4.49477	2.02014e-75	1.18954e-73	up	COG0454 Histone acetyltransferase HPA2 and related acetyltransferases	K	regul	Transcription	GO:0016747,GO:0016410,GO:0016407,GO:0008080,GO:0016746	K03829	ko99980	-	-	sp|P76319|YEDL_ECOLI Uncharacterized N-acetyltransferase YedL OS=Escherichia coli (strain K12) OX=83333 GN=yedL PE=3 SV=1
gene-E2348C_1584	ydcW	256.779	253.934	1547.5	1545.47	2.59844	2.93898e-74	1.70587e-72	up	Catalyzes the oxidation of 1-pyrroline, which is spontaneously formed from 4-aminobutanal, leading to 4- aminobutanoate (GABA)	C	met	Energy production and conversion	-	K00137	ko00310,ko00410,ko00330	Aldedh	Aldehyde dehydrogenase family	sp|B7URJ0|ABDH_ECO27 Gamma-aminobutyraldehyde dehydrogenase OS=Escherichia coli O127:H6 (strain E2348/69 / EPEC) OX=574521 GN=prr PE=3 SV=1
gene-E2348C_4058	rbsD	4765.52	4251.56	886.901	1072.87	-2.20141	8.0507e-73	4.60704e-71	down	Catalyzes the interconversion of beta-pyran and beta- furan forms of D-ribose	G	met	Carbohydrate transport and metabolism	GO:0016866,GO:0019323,GO:0042802,GO:0016052,GO:0005996,GO:0048029,GO:0046365,GO:0016853,GO:0030246,GO:0005975,GO:0044282,GO:0019321	K06726	ko02010	-	-	sp|B7UML3|RBSD_ECO27 D-ribose pyranase OS=Escherichia coli O127:H6 (strain E2348/69 / EPEC) OX=574521 GN=rbsD PE=3 SV=1
gene-E2348C_0497	entB	5229.44	5986.95	1239.35	1427.77	-2.07196	4.90732e-72	2.76923e-70	down	Involved in the biosynthesis of the siderophore enterobactin (enterochelin), which is a macrocyclic trimeric lactone of N-(2,3-dihydroxybenzoyl)-serine. The serine trilactone serves as a scaffolding for the three catechol functionalities that provide hexadentate coordination for the tightly ligated iron(2 ) atoms. EntB is a bifunctional protein that serves as an isochorismate lyase and an aryl ca…	Q	met	Secondary metabolites biosynthesis, transport and catabolism	GO:1901615,GO:0043043,GO:1901617,GO:0019290,GO:0006518,GO:0009712,GO:0044550,GO:0043604,GO:0016881,GO:0000287,GO:0016879,GO:0043603,GO:0033218,GO:1901334,GO:0042802,GO:0016874,GO:0019842,GO:0018958,GO:0019748,GO:1901336,GO:0009237,GO:0019184,GO:0016765,GO:0016999	K01252	ko01008,ko01053	Isochorismatase	Isochorismatase family	sp|P0ADI5|ENTB_ECO57 Enterobactin synthase component B OS=Escherichia coli O157:H7 OX=83334 GN=entB PE=3 SV=1
gene-E2348C_3502	rplM	24720.9	25743.2	7889.66	8572.99	-1.61601	1.11673e-71	6.21547e-70	down	This protein is one of the early assembly proteins of the 50S ribosomal subunit, although it is not seen to bind rRNA by itself. It is important during the early stages of 50S assembly	J	ribosomal	Translation, ribosomal structure and biogenesis	GO:0009890,GO:0003729,GO:0043043,GO:0010556,GO:0032269,GO:0043226,GO:0051172,GO:0019843,GO:0009892,GO:0006518,GO:0043228,GO:0048519,GO:0015934,GO:0010608,GO:0043604,GO:0031324,GO:0032268,GO:0044391,GO:0034248,GO:0046914,GO:0043603,GO:0005840,GO:0051246,GO:0003735,GO:0010629,GO:0005198,GO:0080090,GO:0003723,GO:0048523,GO:0051171,GO:2000113,GO:0043229,GO:0010605,GO:0031326,GO:0031323,GO:0034645,GO:…	K02871	ko03011,ko03010	-	-	sp|A7ZSC5|RL13_ECO24 50S ribosomal protein L13 OS=Escherichia coli O139:H28 (strain E24377A / ETEC) OX=331111 GN=rplM PE=3 SV=1
gene-E2348C_0852	potG	126.232	130.655	1121.87	1052.95	3.08144	1.42233e-71	7.80938e-70	up	Part of the ABC transporter complex PotABCD involved in spermidine putrescine import. Responsible for energy coupling to the transport system	P	trans	Inorganic ion transport and metabolism	GO:0043190,GO:0022853,GO:0016817,GO:0140359,GO:0015203,GO:0015847,GO:0098797,GO:1902495,GO:0042626,GO:0006811,GO:0022804,GO:0035639,GO:0015101,GO:0098533,GO:0098796,GO:0015695,GO:0140657,GO:0015075,GO:0017111,GO:0015846,GO:0016818,GO:0015399,GO:0016887,GO:0032559,GO:0030554,GO:0071702,GO:0071705,GO:0016462,GO:0006812,GO:0005524,GO:0008324,GO:1990351	K11076	ko02000,ko02010	ABC_tran	ABC transporter	sp|P31134|POTG_ECOLI Putrescine transport ATP-binding protein PotG OS=Escherichia coli (strain K12) OX=83333 GN=potG PE=3 SV=2
gene-E2348C_4674	ytjA	1416.6	1331.84	5435.04	4894.45	1.91007	4.65705e-71	2.52288e-69	up	Protein of unknown function (DUF1328)	S	unknown	Function unknown	-	-	-	-	-	sp|A7ZVR8|YTJA_ECO24 UPF0391 membrane protein YtjA OS=Escherichia coli O139:H28 (strain E24377A / ETEC) OX=331111 GN=ytjA PE=3 SV=1
gene-E2348C_3172	fbaA	56231.4	59018.1	20365	20372.7	-1.50032	5.6837e-71	3.03854e-69	down	Catalyzes the aldol condensation of dihydroxyacetone phosphate (DHAP or glycerone-phosphate) with glyceraldehyde 3- phosphate (G3P) to form fructose 1,6-bisphosphate (FBP) in gluconeogenesis and the reverse reaction in glycolysis	F	met	Nucleotide transport and metabolism	GO:0006094,GO:0006796,GO:0009132,GO:0006165,GO:0009179,GO:0016052,GO:0046034,GO:0032787,GO:0009259,GO:0046031,GO:0046914,GO:0019319,GO:0009117,GO:0055086,GO:0006793,GO:0044283,GO:0005975,GO:0046939,GO:0016310,GO:0009135,GO:0006753,GO:0016051,GO:0006757,GO:0042802,GO:0072521,GO:0005996,GO:0009150,GO:0006006,GO:0006096,GO:0016832,GO:0006091,GO:0016830,GO:0016829,GO:0019318,GO:0009185,GO:0046364,GO:…	K01624	ko00051,ko00680,ko00030,ko00010,ko00710	F_bP_aldolase	Fructose-bisphosphate aldolase class-II	sp|P0AB72|ALF_ECO57 Fructose-bisphosphate aldolase class 2 OS=Escherichia coli O157:H7 OX=83334 GN=fbaA PE=3 SV=2
gene-E2348C_1062	rutB	579.371	375.106	21266.4	20440.6	5.44961	1.21098e-70	6.3899e-69	up	In vivo, quickly hydrolyzes the ureidoacrylate peracid to avoid toxicity, but can also hydrolyzes ureidoacrylate that is formed spontaneously from ureidoacrylate peracid. One of the products of hydrolysis, carbamate, hydrolyzes spontaneously, thereby releasing one of the pyrimidine rings nitrogen atoms as ammonia and one of its carbons as CO2	Q	met	Secondary metabolites biosynthesis, transport and catabolism	GO:0016810,GO:1901565,GO:0019860,GO:0006208,GO:1901361,GO:0019740,GO:0044248,GO:0055086,GO:0046700,GO:0016811,GO:0072527,GO:0006206,GO:0009112,GO:0046113,GO:0072529,GO:0044270	K09020	ko00240	Isochorismatase	Isochorismatase family	sp|B7UNZ4|RUTB_ECO27 Peroxyureidoacrylate/ureidoacrylate amidohydrolase RutB OS=Escherichia coli O127:H6 (strain E2348/69 / EPEC) OX=574521 GN=rutB PE=3 SV=1
gene-E2348C_3491	gltB	13914.6	15539.5	4494.21	4639.14	-1.68924	6.18432e-70	3.2214e-68	down	glutamate synthase	E	mett	Amino acid transport and metabolism	GO:0046394,GO:0051536,GO:0006520,GO:0043650,GO:0019740,GO:0006541,GO:0043648,GO:0051540,GO:0009064,GO:0006536,GO:1901605,GO:0008652,GO:0044283,GO:1901607,GO:0016053,GO:0009084,GO:0016491	K00265	ko00910,ko00250,ko01002	GATase_2	Glutamine amidotransferases class-II	sp|P09831|GLTB_ECOLI Glutamate synthase [NADPH] large chain OS=Escherichia coli (strain K12) OX=83333 GN=gltB PE=1 SV=3
gene-E2348C_1941	manX	17462	18589.9	6030.15	6149.3	-1.56562	2.89173e-69	1.48723e-67	down	The phosphoenolpyruvate-dependent sugar phosphotransferase system (sugar PTS), a major carbohydrate active transport system, catalyzes the phosphorylation of incoming sugar substrates concomitantly with their translocation across the cell membrane. The enzyme II ManXYZ PTS system is involved in mannose transport. Also functions as a receptor for bacterial chemotaxis and is required for infection …	G	met	Carbohydrate transport and metabolism	GO:0006796,GO:0016772,GO:0008982,GO:0016301,GO:0015144,GO:0016773,GO:0022804,GO:0015749,GO:0015755,GO:0051119,GO:0015149,GO:0006793,GO:1901264,GO:0098739,GO:0016310,GO:0034219,GO:0008643,GO:0015145,GO:0009401,GO:1904659,GO:0008645,GO:0071702,GO:0098704,GO:0098657	K02794	ko00520,ko02000,ko02060,ko00051	PTSIIB_sorb	PTS system sorbose subfamily IIB component	sp|P69799|PTNAB_ECO57 PTS system mannose-specific EIIAB component OS=Escherichia coli O157:H7 OX=83334 GN=manX PE=3 SV=2
gene-E2348C_0317	ddlA	2630.37	2368.65	8256.55	8940.57	1.78257	3.82279e-69	1.9415e-67	up	Cell wall formation	F	met	Nucleotide transport and metabolism	GO:0006022,GO:0071555,GO:0008360,GO:0010212,GO:0006024,GO:0044085,GO:0022603,GO:0044036,GO:0065008,GO:0010165,GO:0016881,GO:0009628,GO:0016043,GO:0032502,GO:0035639,GO:0016879,GO:0071554,GO:0022604,GO:0042546,GO:0000270,GO:0016874,GO:0048856,GO:0009653,GO:0034645,GO:0000902,GO:0009273,GO:0009252,GO:0050793,GO:0045229,GO:1901137,GO:0030203,GO:0032559,GO:0070589,GO:0030554,GO:0044038,GO:0009314,GO:…	K01921	ko01011,ko00470,ko01502,ko00550	Dala_Dala_lig_C	D-ala D-ala ligase C-terminus	sp|P0A6J9|DDLA_ECO57 D-alanine--D-alanine ligase A OS=Escherichia coli O157:H7 OX=83334 GN=ddlA PE=3 SV=1
gene-E2348C_3752	hdeA	11008	8476.77	39508	39183.7	2.0139	1.99479e-68	1.0006e-66	up	Required for optimal acid stress protection. Exhibits a chaperone-like activity only at low pH by suppressing non- specifically the aggregation of denaturated periplasmic proteins	M	regul	Cell wall/membrane/envelope biogenesis	GO:0009268,GO:0010447,GO:0104004,GO:0042597,GO:0031975,GO:0042221,GO:0051087,GO:0042802,GO:0009628,GO:0071467,GO:0071214,GO:0062197,GO:0033554,GO:0030313,GO:0071468,GO:0030288,GO:0070887	K19777	ko03110	-	-	sp|P0AET0|HDEA_ECO57 Acid stress chaperone HdeA OS=Escherichia coli O157:H7 OX=83334 GN=hdeA PE=3 SV=1
gene-E2348C_1616	osmC	2247.36	2234.83	7542.03	7001.26	1.69803	3.07213e-68	1.5222e-66	up	response to hydroperoxide	O	regul	Posttranslational modification, protein turnover, chaperones	GO:0006979,GO:0098754,GO:0016684,GO:0016209,GO:0009636,GO:0098869,GO:1901700,GO:0042221,GO:0006970,GO:0009628,GO:0097237,GO:0004601,GO:1990748,GO:0070887,GO:0016491,GO:0006972	K04063	ko99980	OsmC	OsmC-like protein	sp|P0C0L2|OSMC_ECOLI Peroxiredoxin OsmC OS=Escherichia coli (strain K12) OX=83333 GN=osmC PE=1 SV=2
gene-E2348C_4623	fimC	18.3414	13.6977	800.233	696.233	5.54737	6.00894e-68	2.94149e-66	up	Required for the biogenesis of type 1 fimbriae. Binds and interact with FimH	NU	adherence	Cell motility;Intracellular trafficking, secretion, and vesicular transport	GO:0006457,GO:0042597,GO:0031975,GO:0071555,GO:0030030,GO:0030313,GO:0016043,GO:0045229,GO:0043711,GO:0071554,GO:0030288,GO:0061077	K07346	ko03110,ko02035,ko02044	-	-	sp|P59590|FIMC_ECOL6 Chaperone protein FimC OS=Escherichia coli O6:H1 (strain CFT073 / ATCC 700928 / UPEC) OX=199310 GN=fimC PE=3 SV=1
gene-E2348C_0174	rpsB	44216.7	43549.2	14865.5	15994.3	-1.5079	2.01778e-67	9.7598e-66	down	ribosomal protein	J	ribosomal	Translation, ribosomal structure and biogenesis	GO:0042255,GO:0043043,GO:0022613,GO:0042254,GO:0043226,GO:0071826,GO:0044085,GO:0006518,GO:0043228,GO:0043604,GO:0046914,GO:0044391,GO:0043933,GO:0016043,GO:0043603,GO:0005840,GO:0022618,GO:0003735,GO:0005198,GO:0065003,GO:0015935,GO:0043229,GO:0140694,GO:0034645,GO:0022607,GO:0022626,GO:0070925,GO:0000028,GO:0006996,GO:1990904,GO:0043232,GO:0042274,GO:0044267,GO:0019538,GO:0022627,GO:0008270,GO:…	K02967	ko03011,ko03010	Ribosomal_S2	Ribosomal protein S2	sp|B7UIL4|RS2_ECO27 30S ribosomal protein S2 OS=Escherichia coli O127:H6 (strain E2348/69 / EPEC) OX=574521 GN=rpsB PE=3 SV=1
gene-E2348C_4309	zraP	716.392	581.625	3055.52	2924.36	2.20411	5.09597e-67	2.43587e-65	up	Binds zinc. Could be an important component of the zinc- balancing mechanism	NPTU	met	Cell motility;Inorganic ion transport and metabolism;Signal transduction mechanisms;Intracellular trafficking, secretion, and vesicular transport	GO:0005507,GO:0050897,GO:0042597,GO:0031975,GO:0046914,GO:0042802,GO:0008270,GO:0033554,GO:0030313,GO:0016151,GO:0030288,GO:0036460	K07803	ko03110,ko02020	-	-	sp|Q8CVI9|ZRAP_ECOL6 Zinc resistance-associated protein OS=Escherichia coli O6:H1 (strain CFT073 / ATCC 700928 / UPEC) OX=199310 GN=zraP PE=3 SV=2
gene-E2348C_4624	fimD	61.4975	64.2738	774.232	778.622	3.62584	5.72653e-66	2.70545e-64	up	Outer membrane usher protein fimD	NU	adherence	Cell motility;Intracellular trafficking, secretion, and vesicular transport	GO:0015267,GO:0031975,GO:0009279,GO:0015288,GO:0030030,GO:0030313,GO:0019867,GO:0022829,GO:0015473,GO:0016043,GO:0030312,GO:0009297,GO:0022607,GO:0044085,GO:0030031,GO:0043711,GO:0022803	K07347	ko02044,ko02000,ko05133,ko02035	Usher	Outer membrane usher protein	sp|P30130|FIMD_ECOLI Outer membrane usher protein FimD OS=Escherichia coli (strain K12) OX=83333 GN=fimD PE=1 SV=2
gene-E2348C_3758	gadX	811.335	895.619	3214.41	3320.91	1.93671	1.85699e-65	8.67236e-64	up	Positively regulates the expression of about fifteen genes involved in acid resistance such as gadA, gadB and gadC. Depending on the conditions (growth phase and medium), can repress gadW	K	regul	Transcription	GO:0031328,GO:0003690,GO:0010556,GO:0097659,GO:0006351,GO:0006974,GO:0000976,GO:0006355,GO:0003700,GO:0000987,GO:0001067,GO:0048518,GO:0051252,GO:0060255,GO:0051173,GO:2001141,GO:0045893,GO:0080090,GO:0043565,GO:0010557,GO:0051171,GO:0031325,GO:1903508,GO:0031323,GO:1990837,GO:0048522,GO:0009893,GO:0019222,GO:0010604,GO:0001216,GO:0019219,GO:0009889,GO:0051254,GO:0140110,GO:0010468,GO:0033554,GO:…	K21905	ko03000	-	-	sp|Q9EYV5|GADX_ECO27 HTH-type transcriptional regulator GadX OS=Escherichia coli O127:H6 (strain E2348/69 / EPEC) OX=574521 GN=gadX PE=3 SV=1
gene-E2348C_2449	hisJ	4401.92	3768.97	13633.8	13424.9	1.72759	1.92182e-65	8.87312e-64	up	Part of the histidine permease ABC transporter. Binds histidine. Interacts with HisQMP and stimulates ATPase activity of HisP, which results in histidine translocation (By similarity)	ET	trans	Amino acid transport and metabolism;Signal transduction mechanisms	GO:0042597,GO:0006865,GO:0031975,GO:0071702,GO:0071705,GO:0015849,GO:0043177,GO:0016597,GO:0030313,GO:0030288	K10014	ko02000,ko02010	SBP_bac_3	Bacterial extracellular solute-binding proteins, family 3	sp|P0AEU2|HISJ_ECO57 Histidine-binding periplasmic protein OS=Escherichia coli O157:H7 OX=83334 GN=hisJ PE=3 SV=1
gene-E2348C_0630	ybgS	3971.44	3701.54	14034.4	12077.7	1.76684	2.98923e-65	1.36463e-63	up	YbgS-like protein	S	unknown	Function unknown	-	-	-	YbgS	YbgS-like protein	sp|P0AAV6|YBGS_ECOLI Uncharacterized protein YbgS OS=Escherichia coli (strain K12) OX=83333 GN=ybgS PE=3 SV=1
gene-E2348C_3576	rplP	15644.1	15242.4	4793.69	5339.9	-1.60772	4.3841e-65	1.97918e-63	down	-	-		-	GO:0042255,GO:0043043,GO:0022613,GO:0042254,GO:0043226,GO:0071826,GO:0019843,GO:0044085,GO:0006518,GO:0043228,GO:0015934,GO:0042273,GO:0000027,GO:0043604,GO:0044391,GO:0043933,GO:0016043,GO:0043603,GO:0005840,GO:0022618,GO:0003735,GO:0005198,GO:0003723,GO:0065003,GO:0043229,GO:0000049,GO:0140694,GO:0034645,GO:0022607,GO:0022626,GO:0070925,GO:0022625,GO:0006996,GO:1990904,GO:0043232,GO:0044267,GO:…	K02878	ko03011,ko03010	-	-	sp|A8AQK9|RL16_CITK8 50S ribosomal protein L16 OS=Citrobacter koseri (strain ATCC BAA-895 / CDC 4225-83 / SGSC4696) OX=290338 GN=rplP PE=3 SV=1
gene-E2348C_2895	rplS	12477.5	13386.9	3942.42	4394.69	-1.63324	1.23167e-62	5.49922e-61	down	This protein is located at the 30S-50S ribosomal subunit interface and may play a role in the structure and function of the aminoacyl-tRNA binding site	J	ribosomal	Translation, ribosomal structure and biogenesis	GO:0042255,GO:0043043,GO:0022613,GO:0042254,GO:0043226,GO:0071826,GO:0019843,GO:0044085,GO:0006518,GO:0043228,GO:0015934,GO:0042273,GO:0000027,GO:0043604,GO:0044391,GO:0043933,GO:0016043,GO:0043603,GO:0005840,GO:0022618,GO:0003735,GO:0005198,GO:0003723,GO:0065003,GO:0043229,GO:0140694,GO:0034645,GO:0022607,GO:0070180,GO:0022626,GO:0070925,GO:0022625,GO:0006996,GO:1990904,GO:0043232,GO:0044267,GO:…	K02884	ko03011,ko03010	-	-	sp|A7ZQ46|RL19_ECO24 50S ribosomal protein L19 OS=Escherichia coli O139:H28 (strain E24377A / ETEC) OX=331111 GN=rplS PE=3 SV=1
gene-E2348C_3049	chpA	762.785	755.481	3189.38	2804.85	1.98102	8.78993e-62	3.8819e-60	up	Transcriptional modulator of MazE toxin, MazF	T	regul	Signal transduction mechanisms	-	K07171	ko02048	-	-	sp|P0AE71|MAZF_ECO57 Endoribonuclease MazF OS=Escherichia coli O157:H7 OX=83334 GN=mazF PE=3 SV=1
gene-E2348C_3187	tktA	7224.34	8886.65	2197.51	2191.01	-1.87628	3.69381e-61	1.61376e-59	down	Catalyzes the transfer of a two-carbon ketol group from a ketose donor to an aldose acceptor, via a covalent intermediate with the cofactor thiamine pyrophosphate	G	met	Carbohydrate transport and metabolism	GO:0006091,GO:0006740,GO:0006739,GO:0006796,GO:0046914,GO:0016744,GO:0000287,GO:0030976,GO:0050997,GO:0030145,GO:1901135,GO:0019637,GO:0019842,GO:0006793,GO:0051156,GO:1901681,GO:0006098	K00615	ko00030,ko01051,ko00710	Transketolase_N	Transketolase, thiamine diphosphate binding domain	sp|P27302|TKT1_ECOLI Transketolase 1 OS=Escherichia coli (strain K12) OX=83333 GN=tktA PE=1 SV=5
gene-E2348C_2332	rplY	9343.3	9291.25	2595.22	3053.83	-1.72168	3.87129e-61	1.6733e-59	down	This is one of the proteins that binds to the 5S RNA in the ribosome where it forms part of the central protuberance	J	ribosomal	Translation, ribosomal structure and biogenesis	GO:0042255,GO:0009890,GO:0043043,GO:0010556,GO:0022613,GO:0042254,GO:0032269,GO:0043226,GO:0071826,GO:0051172,GO:0019843,GO:0044085,GO:0009892,GO:0006518,GO:0043228,GO:0048519,GO:0015934,GO:0042273,GO:0000027,GO:0043604,GO:0010608,GO:0032268,GO:0009628,GO:0034248,GO:0043933,GO:0016043,GO:0031324,GO:0044391,GO:0043603,GO:0005840,GO:0022618,GO:0051246,GO:0003735,GO:0010629,GO:0005198,GO:0080090,GO:…	K02897	ko03011,ko03010	-	-	sp|B7UFK2|RL25_ECO27 50S ribosomal protein L25 OS=Escherichia coli O127:H6 (strain E2348/69 / EPEC) OX=574521 GN=rplY PE=3 SV=1
gene-E2348C_ncR_04	tff	16172.8	13674.5	4361.32	4652.72	-1.72728	5.38534e-61	2.30322e-59	down	-	-		-	-	-	-	-	-	-
gene-E2348C_0319	phoA	330.144	418.307	1881.65	1956.51	2.35797	5.59983e-61	2.37001e-59	up	Belongs to the alkaline phosphatase family	P	met	Inorganic ion transport and metabolism	GO:0006796,GO:0004721,GO:0016788,GO:0042578,GO:0046914,GO:0000287,GO:0016311,GO:0006793,GO:0030313,GO:0140096,GO:0006470,GO:0036211,GO:0016491,GO:0043412,GO:0030288,GO:0042597,GO:0031975,GO:0016791,GO:0044267,GO:0006464,GO:0019538,GO:0008270	K01077	ko02020,ko04147,ko00537,ko00730,ko00790	-	-	sp|P00634|PPB_ECOLI Alkaline phosphatase OS=Escherichia coli (strain K12) OX=83333 GN=phoA PE=1 SV=1
gene-E2348C_3753	hdeD	1690.64	1355.02	5839.48	5654.97	1.91628	1.6228e-59	6.79735e-58	up	response to pH	S	met	Function unknown	GO:0009268,GO:0009628	K21908	ko99992	DUF308	Short repeat of unknown function (DUF308)	sp|P0AET6|HDED_ECO57 Protein HdeD OS=Escherichia coli O157:H7 OX=83334 GN=hdeD PE=3 SV=1
gene-E2348C_1583	ydcV	14.0257	18.966	606.675	606.601	5.19861	2.16201e-59	8.96352e-58	up	ABC transporter (permease)	P	trans	Inorganic ion transport and metabolism	GO:0015931,GO:0098657,GO:0071702,GO:0071705	K02053	ko02000,ko02024	BPD_transp_1	Binding-protein-dependent transport system inner membrane component	sp|P0AFR9|YDCV_ECOLI Inner membrane ABC transporter permease protein YdcV OS=Escherichia coli (strain K12) OX=83333 GN=ydcV PE=1 SV=1
gene-E2348C_1055	wrbA	4053.44	3735.26	11125.3	11101.7	1.5129	2.35689e-59	9.67277e-58	up	Belongs to the WrbA family	S	unknown	Function unknown	GO:0006979,GO:0051287,GO:0016655,GO:0050661,GO:0050136,GO:0016651,GO:0042802,GO:0010181,GO:0003954,GO:0016491,GO:0003955,GO:0050660	K03809	ko00130	-	-	sp|A7ZKA9|NQOR_ECO24 NAD(P)H dehydrogenase (quinone) OS=Escherichia coli O139:H28 (strain E24377A / ETEC) OX=331111 GN=EcE24377A_1122 PE=3 SV=1
gene-E2348C_1063	rutA	4318.85	2993.47	69319.8	65512	4.20471	3.60089e-59	1.46304e-57	up	Catalyzes the pyrimidine ring opening between N-3 and C- 4 by an unusual flavin hydroperoxide-catalyzed mechanism to yield ureidoacrylate peracid. It cleaves pyrmidine rings directly by adding oxygen atoms, making a toxic ureidoacrylate peracid product which can be spontaneously reduced to ureidoacrylate	F	met	Nucleotide transport and metabolism	GO:1901565,GO:0019860,GO:0006208,GO:1901361,GO:0019740,GO:0044248,GO:0055086,GO:0046700,GO:0004497,GO:0016705,GO:0072527,GO:0006206,GO:0009112,GO:0046113,GO:0016491,GO:0072529,GO:0044270	K09018	ko00240	Bac_luciferase	Luciferase-like monooxygenase	sp|B7UNZ5|RUTA_ECO27 Pyrimidine monooxygenase RutA OS=Escherichia coli O127:H6 (strain E2348/69 / EPEC) OX=574521 GN=rutA PE=3 SV=1
gene-E2348C_2017	otsA	1844.92	1812.31	5870.3	5432.24	1.62778	7.38351e-59	2.97022e-57	up	Probably involved in the osmoprotection via the biosynthesis of trehalose. Catalyzes the transfer of glucose from UDP-glucose (UDP-Glc) to D-glucose 6-phosphate (Glc-6-P) to form trehalose-6-phosphate. Acts with retention of the anomeric configuration of the UDP-sugar donor	G	met	Carbohydrate transport and metabolism	GO:0008194,GO:0016757,GO:0016051,GO:0009311,GO:0006970,GO:0009628,GO:0034637,GO:0009266,GO:0006974,GO:0033554,GO:0044262,GO:0005975,GO:0005984,GO:0009312,GO:0009409,GO:0016758	K00697	ko00500,ko01003	-	-	sp|Q0TGU0|OTSA_ECOL5 Trehalose-6-phosphate synthase OS=Escherichia coli O6:K15:H31 (strain 536 / UPEC) OX=362663 GN=otsA PE=3 SV=1
gene-E2348C_2445	yfcI	243.832	283.437	1584.1	1375.26	2.48807	9.60724e-59	3.82688e-57	up	Upon expression enhances RecA-independent DNA recombination 19-fold, concomitantly reducing viability by 98 and inducing DNA damage as measured by induction of the SOS repair response	S	unknown	Function unknown	-	K24087	ko03400	-	-	sp|P77768|RPNB_ECOLI Recombination-promoting nuclease RpnB OS=Escherichia coli (strain K12) OX=83333 GN=rpnB PE=3 SV=1
gene-E2348C_1581	ydcT	43.1561	49.5225	669.268	634.667	3.81367	1.00315e-58	3.95709e-57	up	Belongs to the ABC transporter superfamily	P	trans	Inorganic ion transport and metabolism	GO:0032559,GO:0017111,GO:0016887,GO:0043190,GO:0030554,GO:0016462,GO:0016817,GO:0035639,GO:0098533,GO:0098796,GO:0098797,GO:1902495,GO:0016818,GO:0140657,GO:0005524,GO:1990351	K02052	ko02000,ko02024	ABC_tran	ABC transporter	sp|P77795|YDCT_ECOLI Uncharacterized ABC transporter ATP-binding protein YdcT OS=Escherichia coli (strain K12) OX=83333 GN=ydcT PE=3 SV=1
gene-E2348C_0968	gfcE	3133.13	3725.77	854.159	916.239	-1.95376	2.79996e-57	1.09387e-55	down	polysaccharide export protein	M	met	Cell wall/membrane/envelope biogenesis	GO:0009279,GO:0019867,GO:0046930,GO:0033037,GO:0006811,GO:0015144,GO:0015774,GO:0015288,GO:0098796,GO:0030313,GO:0008643,GO:0030312,GO:0033036,GO:0022803,GO:0015267,GO:0031975,GO:0022829,GO:0071702,GO:0022884	K01991	ko02000,ko02020,ko02026	Poly_export	Polysaccharide biosynthesis/export protein	sp|P0A933|GFCE_ECO57 Putative polysaccharide export protein GfcE OS=Escherichia coli O157:H7 OX=83334 GN=gfcE PE=3 SV=1
gene-E2348C_0485	fepA	19612.3	24032.1	6503.94	6767.67	-1.71745	3.2259e-57	1.24827e-55	down	This protein is involved in the initial step of iron uptake by binding ferrienterobactin (Fe-ENT), an iron chelatin siderophore that allows E.coli to extract iron from the environment. FepA also acts as a receptor for colicins B and D	P	trans	Inorganic ion transport and metabolism	GO:0055082,GO:0015850,GO:0006873,GO:0022836,GO:0051649,GO:0006820,GO:1901678,GO:0009279,GO:0098655,GO:0098657,GO:0031230,GO:0019867,GO:0033212,GO:1904680,GO:1901618,GO:0015343,GO:0006811,GO:0019725,GO:0098660,GO:0033214,GO:0065008,GO:0042886,GO:0034220,GO:0006826,GO:0008509,GO:0098771,GO:0015075,GO:0030313,GO:0015891,GO:0038023,GO:0015833,GO:0051641,GO:0030003,GO:0098662,GO:0050801,GO:0030312,GO:…	K19611	ko02000,ko02020	TonB_dep_Rec	TonB dependent receptor	sp|P05825|FEPA_ECOLI Ferrienterobactin receptor OS=Escherichia coli (strain K12) OX=83333 GN=fepA PE=1 SV=2
gene-E2348C_3492	gltD	6927.64	7332.48	2419.96	2526.9	-1.52734	1.20112e-56	4.60391e-55	down	Glutamate synthase	C	met	Energy production and conversion	GO:0046394,GO:0051536,GO:0006520,GO:0043650,GO:0043648,GO:0051540,GO:0009064,GO:0006536,GO:1901605,GO:0051539,GO:0008652,GO:0044283,GO:1901607,GO:0016053,GO:0009084,GO:0016491	K00266	ko00910,ko00250	Fer4_20	Dihydroprymidine dehydrogenase domain II, 4Fe-4S cluster	sp|P09832|GLTD_ECOLI Glutamate synthase [NADPH] small chain OS=Escherichia coli (strain K12) OX=83333 GN=gltD PE=1 SV=3
gene-E2348C_0371	tig	15878.2	17450.9	6064.82	6052.43	-1.45973	1.6171e-56	6.14045e-55	down	-	-		-	GO:0051301,GO:0018193,GO:0044877,GO:0045184,GO:0003755,GO:0018208,GO:0009628,GO:0000413,GO:0043022,GO:0016859,GO:0140096,GO:0008104,GO:0042802,GO:0036211,GO:0009266,GO:0016853,GO:0015031,GO:0009408,GO:0043412,GO:0033036,GO:0043021,GO:0006457,GO:0071702,GO:0071705,GO:0044267,GO:0006464,GO:0019538,GO:0061077	K03545	ko99975	Trigger_C	Bacterial trigger factor protein (TF) C-terminus	sp|B7UJQ9|TIG_ECO27 Trigger factor OS=Escherichia coli O127:H6 (strain E2348/69 / EPEC) OX=574521 GN=tig PE=3 SV=1
gene-E2348C_2898	rpsP	6155.14	7094.35	2055.95	2103.18	-1.67158	2.58215e-56	9.71413e-55	down	In addition to being a ribosomal protein, S16 also has a cation-dependent endonuclease activity	J	ribosomal	Translation, ribosomal structure and biogenesis	GO:0042255,GO:0043043,GO:0022613,GO:0042254,GO:0043226,GO:0016788,GO:0071826,GO:0044085,GO:0004518,GO:0006518,GO:0043228,GO:0004536,GO:0004519,GO:0043604,GO:0044391,GO:0043933,GO:0016043,GO:0043603,GO:0005840,GO:0022618,GO:0003735,GO:0005198,GO:0065003,GO:0015935,GO:0140640,GO:0043229,GO:0140694,GO:0034645,GO:0022607,GO:0022626,GO:0006259,GO:0070925,GO:0000028,GO:0004520,GO:0140097,GO:0006996,GO:…	K02959	ko03011,ko03010,ko03029	-	-	sp|A7ZQ49|RS16_ECO24 30S ribosomal protein S16 OS=Escherichia coli O139:H28 (strain E24377A / ETEC) OX=331111 GN=rpsP PE=3 SV=1
gene-E2348C_0854	potI	188.808	143.299	1075.64	1130.81	2.73296	1.27599e-55	4.75627e-54	up	Required for the activity of the bacterial periplasmic transport system of putrescine	P	trans	Inorganic ion transport and metabolism	GO:0043190,GO:0071702,GO:0015846,GO:0071705,GO:0015847,GO:0006812,GO:0098796,GO:0015695,GO:0098533,GO:0098797,GO:1902495,GO:0006811,GO:1990351	K11074	ko02000,ko02010	BPD_transp_1	Binding-protein-dependent transport system inner membrane component	sp|P0AFL2|POTI_ECOL6 Putrescine transport system permease protein PotI OS=Escherichia coli O6:H1 (strain CFT073 / ATCC 700928 / UPEC) OX=199310 GN=potI PE=3 SV=1
gene-E2348C_3589	fusA	91851.3	98148.2	33302.6	36845.1	-1.43752	1.29397e-55	4.77947e-54	down	Catalyzes the GTP-dependent ribosomal translocation step during translation elongation. During this step, the ribosome changes from the pre-translocational (PRE) to the post- translocational (POST) state as the newly formed A-site-bound peptidyl-tRNA and P-site-bound deacylated tRNA move to the P and E sites, respectively. Catalyzes the coordinated movement of the two tRNA molecules, the mRNA and…	J	ribosomal	Translation, ribosomal structure and biogenesis	GO:0043043,GO:0005525,GO:0006518,GO:0043604,GO:0019001,GO:0016043,GO:0035639,GO:0043603,GO:0045182,GO:0032561,GO:0022411,GO:0097216,GO:0017111,GO:0006414,GO:0008135,GO:0034645,GO:0016818,GO:0090079,GO:0006996,GO:0003924,GO:0016462,GO:0044267,GO:0019538,GO:0006412,GO:0016817	K02355	ko03012,ko03029	EFG_IV	Elongation factor G, domain IV	sp|A7ZSL5|EFG_ECO24 Elongation factor G OS=Escherichia coli O139:H28 (strain E24377A / ETEC) OX=331111 GN=fusA PE=3 SV=1
gene-E2348C_1907	yeaD	7756.23	7869.86	2873.52	2860.98	-1.44623	1.84787e-55	6.76388e-54	down	Belongs to the glucose-6-phosphate 1-epimerase family	G	met	Carbohydrate transport and metabolism	GO:0005975,GO:0016854,GO:0016857,GO:0006974,GO:0033554,GO:0030246,GO:0016853	K01792	ko00010	-	-	sp|P39173|YEAD_ECOLI Putative glucose-6-phosphate 1-epimerase OS=Escherichia coli (strain K12) OX=83333 GN=yeaD PE=1 SV=2
gene-E2348C_0851	potF	247.069	239.183	1244.16	1241.27	2.35381	1.88996e-55	6.85618e-54	up	Required for the activity of the bacterial periplasmic transport system of putrescine	P	trans	Inorganic ion transport and metabolism	GO:0042597,GO:0031975,GO:0071702,GO:0015846,GO:0071705,GO:0015847,GO:0006812,GO:0015695,GO:0030313,GO:0006811,GO:0030288	K11073	ko02000,ko02010	SBP_bac_8	Bacterial extracellular solute-binding protein	sp|P31133|POTF_ECOLI Putrescine-binding periplasmic protein OS=Escherichia coli (strain K12) OX=83333 GN=potF PE=1 SV=3
gene-E2348C_0370	bolA	3618.64	3283.23	9799.24	9581.57	1.48961	2.08408e-54	7.49346e-53	up	Transcriptional regulator that plays an important role in general stress response. Has many effects on cell morphology, cell growth and cell division. Acts by regulating the transcription of many genes, including dacA (PBP-5), dacC (PBP-6), ampC and mreB. Probably involved in the coordination of genes that adapt the cell physiology in order to enhance cell adaptation and survival under stress con…	K	regul	Transcription	GO:0032774,GO:0097659,GO:0006351	K05527	ko03000	-	-	sp|P0ABE3|BOLA_ECOL6 DNA-binding transcriptional regulator BolA OS=Escherichia coli O6:H1 (strain CFT073 / ATCC 700928 / UPEC) OX=199310 GN=bolA PE=3 SV=1
gene-E2348C_4475	ecnB	2555.92	2617.31	7551.66	9032.01	1.68069	1.53919e-53	5.48572e-52	up	Entericidin EcnA/B family	S	unknown	Function unknown	GO:0031225,GO:0009636,GO:0009279,GO:0031975,GO:0042221,GO:0031230,GO:0019867,GO:0030312,GO:0036405,GO:0030313	K16348	ko02000	-	-	sp|P0ADB9|ECNB_ECO57 Entericidin B OS=Escherichia coli O157:H7 OX=83334 GN=ecnB PE=3 SV=1
gene-E2348C_0175	tsf	21361.2	22991.1	8620.56	8598.34	-1.36502	1.60866e-53	5.68345e-52	down	Associates with the EF-Tu.GDP complex and induces the exchange of GDP to GTP. It remains bound to the aminoacyl-tRNA.EF- Tu.GTP complex up to the GTP hydrolysis stage on the ribosome	J	ribosomal	Translation, ribosomal structure and biogenesis	GO:0043043,GO:0006414,GO:0043604,GO:0046914,GO:0044267,GO:0065009,GO:0034645,GO:0019538,GO:0008135,GO:0043603,GO:0045182,GO:0030234,GO:0098772,GO:0090079,GO:0008270,GO:0050790,GO:0006412,GO:0006518	K02357	ko03012,ko03029	-	-	sp|A7ZHR0|EFTS_ECO24 Elongation factor Ts OS=Escherichia coli O139:H28 (strain E24377A / ETEC) OX=331111 GN=tsf PE=3 SV=1
gene-E2348C_1331	ispE	23406.8	22543.3	8811.23	9263.79	-1.34603	1.79664e-53	6.29287e-52	down	Catalyzes the phosphorylation of the position 2 hydroxy group of 4-diphosphocytidyl-2C-methyl-D-erythritol	F	met	Nucleotide transport and metabolism	GO:0006629,GO:0006796,GO:0032787,GO:0016301,GO:0006644,GO:0008654,GO:0016773,GO:0035639,GO:0008299,GO:0006793,GO:0016310,GO:0008610,GO:0044255,GO:0090407,GO:0016114,GO:0006720,GO:0032559,GO:0030554,GO:0006721,GO:0019637,GO:1901135,GO:0005524,GO:0006081,GO:0016772,GO:0006090	K00919	ko00900	GHMP_kinases_N	GHMP kinases N terminal domain	sp|B7UQ96|ISPE_ECO27 4-diphosphocytidyl-2-C-methyl-D-erythritol kinase OS=Escherichia coli O127:H6 (strain E2348/69 / EPEC) OX=574521 GN=ispE PE=3 SV=1
gene-E2348C_1330	prs	27523.9	29791.4	11152.2	11198.6	-1.3586	2.39558e-53	8.319e-52	down	Involved in the biosynthesis of the central metabolite phospho-alpha-D-ribosyl-1-pyrophosphate (PRPP) via the transfer of pyrophosphoryl group from ATP to 1-hydroxyl of ribose-5-phosphate (Rib-5-P)	F	met	Nucleotide transport and metabolism	GO:0006796,GO:1901657,GO:0044085,GO:0009124,GO:0016301,GO:0009116,GO:0000287,GO:0043933,GO:0016043,GO:0035639,GO:0009117,GO:0055086,GO:0006793,GO:1901293,GO:0006164,GO:0009123,GO:0034214,GO:0016310,GO:0072522,GO:0065003,GO:0009156,GO:0006753,GO:0042802,GO:1902494,GO:0072521,GO:0022607,GO:0009165,GO:1901137,GO:0090407,GO:0051259,GO:0032559,GO:0061695,GO:0030554,GO:0009161,GO:0046390,GO:1990234,GO:…	K00948	ko00030,ko00230	-	-	sp|P0A719|KPRS_ECO57 Ribose-phosphate pyrophosphokinase OS=Escherichia coli O157:H7 OX=83334 GN=prs PE=3 SV=2
gene-E2348C_1763	ynhG	3681.22	3314.84	10402.1	9606.92	1.51605	2.92432e-52	1.00691e-50	up	cysteine-type carboxypeptidase activity	M	met	Cell wall/membrane/envelope biogenesis	-	K19234	ko01011,ko01002	Ldt_C	L,D-transpeptidase C-terminal domain	sp|P76193|YNHG_ECOLI Probable L,D-transpeptidase YnhG OS=Escherichia coli (strain K12) OX=83333 GN=ynhG PE=1 SV=1
gene-E2348C_3575	rpmC	5536.93	5153.5	1858.54	1900.38	-1.50785	3.75052e-51	1.28053e-49	down	ribosomal protein L29	J	ribosomal	Translation, ribosomal structure and biogenesis	GO:0042255,GO:0043043,GO:0022613,GO:0042254,GO:0043226,GO:0071826,GO:0019843,GO:0044085,GO:0006518,GO:0043228,GO:0015934,GO:0042273,GO:0000027,GO:0043604,GO:0044391,GO:0043933,GO:0016043,GO:0043603,GO:0005840,GO:0022618,GO:0003735,GO:0005198,GO:0003723,GO:0065003,GO:0043229,GO:0140694,GO:0034645,GO:0022607,GO:0022626,GO:0070925,GO:0022625,GO:0006996,GO:1990904,GO:0043232,GO:0044267,GO:0019538,GO:…	K02904	ko03011,ko03010	-	-	sp|A7ZSK1|RL29_ECO24 50S ribosomal protein L29 OS=Escherichia coli O139:H28 (strain E24377A / ETEC) OX=331111 GN=rpmC PE=3 SV=1
gene-E2348C_2078	hchA	2097.39	1828.12	7096.17	6013.49	1.73969	1.02751e-50	3.47898e-49	up	Protein and nucleotide deglycase that catalyzes the deglycation of the Maillard adducts formed between amino groups of proteins or nucleotides and reactive carbonyl groups of glyoxals. Thus, functions as a protein deglycase that repairs methylglyoxal- and glyoxal-glycated proteins, and releases repaired proteins and lactate or glycolate, respectively. Deglycates cysteine, arginine and lysine resi…	J	met	Translation, ribosomal structure and biogenesis	GO:0016790,GO:0030091,GO:0046394,GO:1901615,GO:0006796,GO:1901617,GO:0008270,GO:0016788,GO:0010033,GO:0006974,GO:0032787,GO:0042180,GO:0046185,GO:0046914,GO:0009628,GO:0009117,GO:0055086,GO:0006793,GO:0044282,GO:0044283,GO:0010447,GO:0009438,GO:0140096,GO:0006753,GO:1901700,GO:0044248,GO:0016835,GO:0036211,GO:0016053,GO:0043412,GO:0006259,GO:0072330,GO:0009268,GO:0016810,GO:0016836,GO:0016829,GO:…	K05523	ko00620,ko01002	-	-	sp|B7NRB5|HCHA_ECO7I Protein/nucleic acid deglycase HchA OS=Escherichia coli O7:K1 (strain IAI39 / ExPEC) OX=585057 GN=hchA PE=3 SV=1
gene-E2348C_3127	yqeB	151.046	105.367	945.642	910.806	2.85713	2.85464e-50	9.58547e-49	up	XdhC and CoxI family	O	regul	Posttranslational modification, protein turnover, chaperones	-	K07402	ko99975	XdhC_C	XdhC Rossmann domain	sp|Q46808|YQEB_ECOLI Uncharacterized protein YqeB OS=Escherichia coli (strain K12) OX=83333 GN=yqeB PE=4 SV=1
gene-E2348C_4524	priB	6486.37	6665.51	2489.29	2477.1	-1.40502	3.59768e-50	1.19814e-48	down	Binds single-stranded DNA at the primosome assembly site (PAS). During primosome assembly it facilitates the complex formation between PriA and DnaT	L	regul	Replication, recombination and repair	GO:0006270,GO:0030894,GO:0032993,GO:0043229,GO:0005694,GO:0043232,GO:0042802,GO:0009628,GO:0006260,GO:0005657,GO:0043226,GO:0009314,GO:0003697,GO:0032774,GO:0006259,GO:0006261,GO:0043228	K02686	ko03440,ko03400	-	-	sp|A7ZV72|PRIB_ECO24 Primosomal replication protein N OS=Escherichia coli O139:H28 (strain E24377A / ETEC) OX=331111 GN=priB PE=3 SV=1
gene-E2348C_2935	ygaM	3526.93	2825.94	10161.3	10115.7	1.67447	5.24763e-50	1.73342e-48	up	ribosome binding	S	ribosomal	Function unknown	GO:0043022,GO:0044877,GO:0043021	-	-	-	-	sp|P0ADQ9|YGAM_ECO57 Uncharacterized protein YgaM OS=Escherichia coli O157:H7 OX=83334 GN=ygaM PE=3 SV=2
gene-E2348C_1943	manZ	9555.85	10397.6	3816.27	3590.71	-1.42977	5.77283e-50	1.89153e-48	down	The phosphoenolpyruvate-dependent sugar phosphotransferase system (sugar PTS), a major carbohydrate active transport system, catalyzes the phosphorylation of incoming sugar substrates concomitantly with their translocation across the cell membrane. The enzyme II ManXYZ PTS system is involved in mannose transport. Also functions as a receptor for bacterial chemotaxis and is required for infection …	G	met	Carbohydrate transport and metabolism	GO:0016772,GO:0008982,GO:0015144,GO:0016773,GO:0022804,GO:0015749,GO:0015755,GO:0051119,GO:0015149,GO:1901264,GO:0098739,GO:0034219,GO:0008643,GO:0015145,GO:0009401,GO:1904659,GO:0008645,GO:0071702,GO:0098704,GO:0098657	K02796	ko00520,ko02000,ko02060,ko00051	EIID-AGA	PTS system mannose/fructose/sorbose family IID component	sp|P69807|PTND_ECO57 PTS system mannose-specific EIID component OS=Escherichia coli O157:H7 OX=83334 GN=manZ PE=3 SV=1
gene-E2348C_0943	ompA	156037	138926	370763	377397	1.34281	7.0966e-50	2.30668e-48	up	Required for the action of colicins K and L and for the stabilization of mating aggregates in conjugation. Serves as a receptor for a number of T-even like phages. Also acts as a porin with low permeability that allows slow penetration of small solutes	M	met	Cell wall/membrane/envelope biogenesis	GO:0009279,GO:0031230,GO:0019867,GO:0006974,GO:0046930,GO:0006811,GO:0019058,GO:0034220,GO:0051707,GO:0015288,GO:0051701,GO:0098796,GO:0044419,GO:0046718,GO:0015075,GO:0030313,GO:0043207,GO:0042802,GO:0030312,GO:0045203,GO:0044409,GO:0030288,GO:0022803,GO:0052126,GO:0009607,GO:0042597,GO:0015267,GO:0031975,GO:0022829,GO:0009605,GO:0033554,GO:0016032,GO:0009615,GO:0044403	K03286	ko02000	-	-	sp|P0A911|OMPA_ECO57 Outer membrane protein A OS=Escherichia coli O157:H7 OX=83334 GN=ompA PE=3 SV=1
gene-E2348C_2121	cbl	1929.08	1215.93	45026.8	44911.1	4.83784	8.99207e-50	2.89958e-48	up	Transcriptional regulator	K	regul	Transcription	GO:0003690,GO:0046394,GO:0044272,GO:0010556,GO:0000096,GO:0097659,GO:0006351,GO:0008652,GO:0000976,GO:0006355,GO:0003700,GO:0001067,GO:0048518,GO:0051252,GO:0006790,GO:0009069,GO:0000097,GO:0044283,GO:2001141,GO:0080090,GO:0043565,GO:0051171,GO:0006520,GO:0031323,GO:1990837,GO:1901605,GO:0019222,GO:1901607,GO:0016053,GO:0019219,GO:0009889,GO:0140110,GO:0009070,GO:0019344,GO:0010468,GO:0031326,GO:…	K13635	ko03000	HTH_1	Bacterial regulatory helix-turn-helix protein, lysR family	sp|Q47083|CBL_ECOLI HTH-type transcriptional regulator cbl OS=Escherichia coli (strain K12) OX=83333 GN=cbl PE=1 SV=2
gene-E2348C_1942	manY	8631.23	9162.71	3389.67	3450.38	-1.37929	1.07234e-49	3.43063e-48	down	The phosphoenolpyruvate-dependent sugar phosphotransferase system (sugar PTS), a major carbohydrate active transport system, catalyzes the phosphorylation of incoming sugar substrates concomitantly with their translocation across the cell membrane. The enzyme II ManXYZ PTS system is involved in mannose transport. Also functions as a receptor for bacterial chemotaxis and is required for infection …	G	met	Carbohydrate transport and metabolism	GO:0016772,GO:0008982,GO:0015144,GO:0016773,GO:0022804,GO:0015749,GO:0015755,GO:0051119,GO:0015149,GO:1901264,GO:0098739,GO:0034219,GO:0008643,GO:0015145,GO:0009401,GO:1904659,GO:0008645,GO:0071702,GO:0098704,GO:0098657	K02795	ko00520,ko02000,ko02060,ko00051	EII-Sor	PTS system sorbose-specific iic component	sp|P69803|PTNC_ECO57 PTS system mannose-specific EIIC component OS=Escherichia coli O157:H7 OX=83334 GN=manY PE=3 SV=1
gene-E2348C_3566	rpsE	20720.3	20623.5	8366.33	8699.74	-1.27651	1.10479e-49	3.50685e-48	down	-	-		-	GO:0042255,GO:0043043,GO:0022613,GO:0042254,GO:0043226,GO:0071826,GO:0019843,GO:0044085,GO:0006518,GO:0043228,GO:0046677,GO:0043604,GO:0044391,GO:0043933,GO:0016043,GO:0043603,GO:0005840,GO:0022618,GO:0003735,GO:0005198,GO:0003723,GO:0065003,GO:0015935,GO:0043229,GO:0140694,GO:0034645,GO:0022607,GO:0022626,GO:0070925,GO:0000028,GO:0006996,GO:1990904,GO:0042221,GO:0043232,GO:0042274,GO:0044267,GO:…	K02988	ko03011,ko03010	-	-	sp|A8AQJ8|RS5_CITK8 30S ribosomal protein S5 OS=Citrobacter koseri (strain ATCC BAA-895 / CDC 4225-83 / SGSC4696) OX=290338 GN=rpsE PE=3 SV=1
gene-E2348C_2411	elaB	3083.51	2949.22	7731.73	7805.23	1.36486	1.66003e-48	5.22845e-47	up	ribosome binding	S	ribosomal	Function unknown	GO:0044877,GO:0006974,GO:0033554,GO:0043022,GO:0043021	K05594	ko99996	-	-	sp|P0AEH7|ELAB_ECO57 Protein ElaB OS=Escherichia coli O157:H7 OX=83334 GN=elaB PE=3 SV=1
gene-E2348C_4523	rpsF	12287.6	12982.3	4723.4	5099.07	-1.3632	2.40879e-48	7.52839e-47	down	Binds together with S18 to 16S ribosomal RNA	J	ribosomal	Translation, ribosomal structure and biogenesis	GO:0003729,GO:0043043,GO:0043226,GO:0019843,GO:0006518,GO:0043228,GO:0043604,GO:0044391,GO:0043603,GO:0005840,GO:0003735,GO:0005198,GO:0003723,GO:0015935,GO:0043229,GO:0034645,GO:0022626,GO:1990904,GO:0043232,GO:0044267,GO:0019538,GO:0022627,GO:0006412	K02990	ko03011,ko03010,ko03029	Ribosomal_S6	Ribosomal protein S6	sp|A7ZV71|RS6_ECO24 30S ribosomal protein S6 OS=Escherichia coli O139:H28 (strain E24377A / ETEC) OX=331111 GN=rpsF PE=3 SV=1
gene-E2348C_3590	rpsG	19206.6	20378	7930.11	8223.51	-1.29306	2.88886e-48	8.95986e-47	down	One of the primary rRNA binding proteins, it binds directly to 16S rRNA where it nucleates assembly of the head domain of the 30S subunit. Is located at the subunit interface close to the decoding center	J	ribosomal	Translation, ribosomal structure and biogenesis	GO:0042255,GO:0009890,GO:0003729,GO:0043043,GO:0010556,GO:0022613,GO:0042254,GO:0032269,GO:0043226,GO:0071826,GO:0051172,GO:0019843,GO:0044085,GO:0009892,GO:0006518,GO:0043228,GO:0048519,GO:0010608,GO:0043604,GO:0031324,GO:0032268,GO:0044391,GO:0034248,GO:0043933,GO:0016043,GO:0043603,GO:0005840,GO:0022618,GO:0051246,GO:0003735,GO:0010629,GO:0005198,GO:0080090,GO:0003723,GO:0065003,GO:0048523,GO:…	K02992	ko03011,ko03010	-	-	sp|A7ZSL6|RS7_ECO24 30S ribosomal protein S7 OS=Escherichia coli O139:H28 (strain E24377A / ETEC) OX=331111 GN=rpsG PE=3 SV=1
gene-E2348C_2360	ompC	88682.6	75334.2	218257	221177	1.42181	3.46856e-48	1.06763e-46	up	Gram-negative porin	M	trans	Cell wall/membrane/envelope biogenesis	GO:0010876,GO:0009279,GO:0031230,GO:0019867,GO:0061024,GO:0006974,GO:0046930,GO:0006811,GO:0019058,GO:0034220,GO:0015288,GO:0051701,GO:0016043,GO:0098796,GO:0044419,GO:0046718,GO:0030313,GO:0042802,GO:0006869,GO:0030312,GO:0045203,GO:0044409,GO:0015748,GO:0033036,GO:0022803,GO:0052126,GO:0015267,GO:0031975,GO:0022829,GO:0071702,GO:0033554,GO:0016032,GO:0044403	K09475	ko02000,ko01501,ko02020	Porin_1	Gram-negative porin	sp|P06996|OMPC_ECOLI Outer membrane protein C OS=Escherichia coli (strain K12) OX=83333 GN=ompC PE=1 SV=1
gene-E2348C_0496	entE	3621.88	4944.87	1078.53	1036.65	-2.01812	1.02362e-47	3.12706e-46	down	Involved in the biosynthesis of the siderophore enterobactin (enterochelin), which is a macrocyclic trimeric lactone of N-(2,3-dihydroxybenzoyl)-serine. The serine trilactone serves as a scaffolding for the three catechol functionalities that provide hexadentate coordination for the tightly ligated iron(2 ) atoms. EntE proccesses via a two-step adenylation- ligation reaction (bi-uni-uni-bi ping-p…	Q	trans	Secondary metabolites biosynthesis, transport and catabolism	GO:1901615,GO:0043043,GO:1901617,GO:0070566,GO:0019290,GO:0016746,GO:0006518,GO:0009712,GO:0044550,GO:0043604,GO:0016881,GO:0035639,GO:0016879,GO:0043603,GO:1901334,GO:0016779,GO:0016874,GO:0018958,GO:0019748,GO:0032559,GO:0030554,GO:1901336,GO:0009237,GO:0019184,GO:0016999,GO:0005524,GO:0016772	K02363	ko01008,ko01053	AMP-binding	AMP-binding enzyme	sp|P10378|ENTE_ECOLI Enterobactin synthase component E OS=Escherichia coli (strain K12) OX=83333 GN=entE PE=1 SV=3
gene-E2348C_0123	speD	3599.22	3561.4	1267.28	1249.42	-1.50859	1.63639e-47	4.96168e-46	down	Catalyzes the decarboxylation of S-adenosylmethionine to S-adenosylmethioninamine (dcAdoMet), the propylamine donor required for the synthesis of the polyamines spermine and spermidine from the diamine putrescine	F	met	Nucleotide transport and metabolism	GO:0042401,GO:0044272,GO:1901657,GO:0044106,GO:0009116,GO:0009308,GO:0009163,GO:0006595,GO:0006790,GO:0042455,GO:0042451,GO:0016831,GO:0009119,GO:0000287,GO:0006508,GO:0055086,GO:0044283,GO:0034404,GO:0072522,GO:1901659,GO:0006576,GO:0072521,GO:0042278,GO:0046129,GO:0046128,GO:0009309,GO:1901137,GO:0016830,GO:0016829,GO:0019538,GO:1901135	K01611	ko00270,ko00330	AdoMet_dc	S-adenosylmethionine decarboxylase	sp|B7UIG8|SPED_ECO27 S-adenosylmethionine decarboxylase proenzyme OS=Escherichia coli O127:H6 (strain E2348/69 / EPEC) OX=574521 GN=speD PE=3 SV=1
gene-E2348C_2301	cirA	11193.6	14070.7	3999.24	4086.86	-1.64359	2.6465e-47	7.96498e-46	down	Colicin I receptor	P	trans	Inorganic ion transport and metabolism	GO:1901678,GO:0009279,GO:0098655,GO:0031230,GO:0019867,GO:1904680,GO:0015343,GO:0006811,GO:0098660,GO:0065008,GO:0042886,GO:0034220,GO:0006826,GO:0098771,GO:0030313,GO:0015891,GO:0038023,GO:0015833,GO:0098662,GO:0050801,GO:0030312,GO:0000041,GO:0042592,GO:0055080,GO:0034755,GO:0055072,GO:0055076,GO:0060089,GO:0031975,GO:0030001,GO:0071702,GO:0071705,GO:0042910,GO:0015344,GO:0042887,GO:0006812,GO:…	K16089	ko02000	TonB_dep_Rec	TonB dependent receptor	sp|P17315|CIRA_ECOLI Colicin I receptor OS=Escherichia coli (strain K12) OX=83333 GN=cirA PE=1 SV=2
gene-E2348C_3754	gadE	1125.3	846.096	3682.42	3710.22	1.90718	5.78885e-47	1.72942e-45	up	Regulates the expression of several genes involved in acid resistance. Required for the expression of gadA and gadBC, among others, regardless of media or growth conditions. Binds directly to the 20 bp GAD box found in the control regions of both loci	K	regul	Transcription	GO:0051252,GO:0051171,GO:2001141,GO:0010556,GO:0097659,GO:0031323,GO:0006351,GO:0010468,GO:0019222,GO:0031326,GO:0006355,GO:0032774,GO:1903506,GO:0019219,GO:0080090,GO:0060255,GO:0009889	K21907	ko03000	-	-	sp|P63206|GADE_ECO57 Transcriptional regulator GadE OS=Escherichia coli O157:H7 OX=83334 GN=gadE PE=3 SV=1
gene-E2348C_0498	entA	3444.94	3740.53	1046.75	1210.49	-1.67016	1.1544e-46	3.42359e-45	down	Involved in the biosynthesis of the siderophore enterobactin (enterochelin), which is a macrocyclic trimeric lactone of N-(2,3-dihydroxybenzoyl)-serine. Catalyzes the reversible NAD-dependent oxidation of the C3-hydroxyl group of 2,3-dihydro-2,3-dihydroxybenzoate (2,3-diDHB), producing the transient intermediate 2-hydroxy-3-oxo-4,6-cyclohexadiene-1- carboxylate, which undergoes rapid aromatizatio…	IQ	trans	Lipid transport and metabolism;Secondary metabolites biosynthesis, transport and catabolism	GO:1901615,GO:0043043,GO:0016627,GO:1901617,GO:0019290,GO:0006518,GO:0009712,GO:0044550,GO:0043604,GO:0043603,GO:1901334,GO:0042802,GO:0018958,GO:0016491,GO:0019748,GO:1901336,GO:0009237,GO:0019184,GO:0016999,GO:0016628	K00216	ko01053	adh_short	short chain dehydrogenase	sp|P15047|ENTA_ECOLI 2,3-dihydro-2,3-dihydroxybenzoate dehydrogenase OS=Escherichia coli (strain K12) OX=83333 GN=entA PE=1 SV=1
gene-E2348C_1906	gapA	160212	156859	70883.7	69423.2	-1.17622	1.34569e-46	3.96198e-45	down	Catalyzes the oxidative phosphorylation of glyceraldehyde 3-phosphate (G3P) to 1,3-bisphosphoglycerate (BPG) using the cofactor NAD. The first reaction step involves the formation of a hemiacetal intermediate between G3P and a cysteine residue, and this hemiacetal intermediate is then oxidized to a thioester, with concomitant reduction of NAD to NADH. The reduced NADH is then exchanged with the s…	F	trans	Nucleotide transport and metabolism	GO:0051287,GO:0006796,GO:0009132,GO:0006165,GO:0009179,GO:0016052,GO:0046034,GO:0032787,GO:0009259,GO:0046031,GO:0016903,GO:0009117,GO:0055086,GO:0006793,GO:0005975,GO:0046939,GO:0016310,GO:0009135,GO:0006753,GO:0006757,GO:0072521,GO:0005996,GO:0009150,GO:0006006,GO:0006096,GO:0016620,GO:0016491,GO:0006091,GO:0050661,GO:0019318,GO:0009185,GO:0019637,GO:0006163,GO:1901135,GO:0006090,GO:0019693	K00134	ko05010,ko05132,ko05130,ko04147,ko05415,ko04131,ko04066,ko00010,ko00710	Gp_dh_C	Glyceraldehyde 3-phosphate dehydrogenase, C-terminal domain	sp|P0A9B4|G3P1_ECO57 Glyceraldehyde-3-phosphate dehydrogenase A OS=Escherichia coli O157:H7 OX=83334 GN=gapA PE=3 SV=2
gene-E2348C_ncR_17	E2348C_ncR_17	459.613	377.214	1821.95	1649.59	2.05284	1.86836e-46	5.46125e-45	up	-	-		-	-	-	-	-	-	-
gene-E2348C_4407	fdhF	1436.02	1270.73	3923.16	4142.09	1.57534	2.42433e-46	7.03576e-45	up	Belongs to the prokaryotic molybdopterin-containing oxidoreductase family	C	met	Energy production and conversion	GO:0015980,GO:0016651,GO:0098797,GO:1902495,GO:0051539,GO:0032787,GO:0045333,GO:0016903,GO:0051540,GO:0045272,GO:0070469,GO:0098796,GO:0045271,GO:0044282,GO:0030964,GO:1902494,GO:0016620,GO:0003954,GO:0016491,GO:0006091,GO:0051536,GO:0070470,GO:1990204,GO:0043546,GO:0098803,GO:1990351	K22015	ko00720,ko00680	Molybdopterin	Molybdopterin oxidoreductase	sp|P07658|FDHF_ECOLI Formate dehydrogenase H OS=Escherichia coli (strain K12) OX=83333 GN=fdhF PE=1 SV=2
gene-E2348C_4627	fimH	97.1013	107.474	700.083	727.015	2.80207	4.01546e-46	1.15708e-44	up	Involved in regulation of length and mediation of adhesion of type 1 fimbriae (but not necessary for the production of fimbriae). Adhesin responsible for the binding to D-mannose. It is laterally positioned at intervals in the structure of the type 1 fimbriae. In order to integrate FimH in the fimbriae FimF and FimG are needed	NU	adherence	Cell motility;Intracellular trafficking, secretion, and vesicular transport	GO:0098743,GO:0043709,GO:0031589,GO:0007155,GO:0043708,GO:0030030,GO:0009289,GO:0016043,GO:0051703,GO:0098630,GO:0090609,GO:0044010,GO:0042995,GO:0030246,GO:0090605,GO:0048029,GO:0042710,GO:0043711	K07350	ko02044,ko02035	-	-	sp|P08191|FIMH_ECOLI Type 1 fimbrin D-mannose specific adhesin OS=Escherichia coli (strain K12) OX=83333 GN=fimH PE=1 SV=2
gene-E2348C_3314	ygiW	3154.71	3257.95	7897.36	8483.35	1.35303	8.70475e-46	2.49066e-44	up	cellular response to cadmium ion	S	unknown	Function unknown	GO:0006979,GO:0044011,GO:0062197,GO:0071248,GO:0051703,GO:0042710,GO:0042542,GO:0010038,GO:0098630,GO:0030313,GO:0070301,GO:0000302,GO:1901700,GO:0010035,GO:0090609,GO:0044010,GO:0034614,GO:0030288,GO:0034599,GO:0098743,GO:0071241,GO:1901701,GO:0042597,GO:0031975,GO:0042221,GO:0033554,GO:0090605,GO:0070887	-	-	BOF	Bacterial OB fold (BOF) protein	sp|P0ADU6|YGIW_ECO57 Protein YgiW OS=Escherichia coli O157:H7 OX=83334 GN=ygiW PE=3 SV=1
gene-E2348C_ncR_07	sroC	343.091	247.612	1454.09	1450.41	2.29849	8.8231e-46	2.50687e-44	up	-	-		-	-	-	-	-	-	-
gene-E2348C_3574	rpsQ	5676.11	5647.67	2105.06	2243.52	-1.38061	3.59985e-45	1.01571e-43	down	One of the primary rRNA binding proteins, it binds specifically to the 5'-end of 16S ribosomal RNA	J	ribosomal	Translation, ribosomal structure and biogenesis	GO:0042255,GO:0043043,GO:0022613,GO:0042254,GO:0043226,GO:0071826,GO:0019843,GO:0044085,GO:0006518,GO:0043228,GO:0046677,GO:0043604,GO:0044391,GO:0043933,GO:0016043,GO:0043603,GO:0005840,GO:0022618,GO:0003735,GO:0005198,GO:0003723,GO:0065003,GO:0015935,GO:0043229,GO:0140694,GO:0034645,GO:0022607,GO:0022626,GO:0070925,GO:0000028,GO:0006996,GO:1990904,GO:0042221,GO:0043232,GO:0042274,GO:0044267,GO:…	K02961	ko03011,ko03010	-	-	sp|A7MPH2|RS17_CROS8 30S ribosomal protein S17 OS=Cronobacter sakazakii (strain ATCC BAA-894) OX=290339 GN=rpsQ PE=3 SV=1
gene-E2348C_1342	chaC	6490.68	4929.06	20851.3	18005.2	1.76666	6.54209e-45	1.83314e-43	up	Catalyzes the cleavage of glutathione into 5-oxo-L- proline and a Cys-Gly dipeptide. Acts specifically on glutathione, but not on other gamma-glutamyl peptides	P	met	Inorganic ion transport and metabolism	GO:0006790,GO:1901565,GO:0071973,GO:0016829,GO:0097588,GO:0044248,GO:0040011,GO:0016840,GO:0006928,GO:0051674,GO:0043603,GO:0044273,GO:0001539,GO:0006749,GO:0043171,GO:0048870,GO:0006518,GO:0006575	K07232	ko00480	ChaC	ChaC-like protein	sp|P39163|CHAC_ECOLI Glutathione-specific gamma-glutamylcyclotransferase OS=Escherichia coli (strain K12) OX=83333 GN=chaC PE=1 SV=3
gene-E2348C_4292	rplJ	27298.4	28894.8	11810.9	12252.4	-1.22355	9.05208e-45	2.51908e-43	down	Forms part of the ribosomal stalk, playing a central role in the interaction of the ribosome with GTP-bound translation factors	J	ribosomal	Translation, ribosomal structure and biogenesis	GO:0009890,GO:0043043,GO:0010556,GO:0022613,GO:0042254,GO:0032269,GO:0043226,GO:0051172,GO:0019843,GO:0044877,GO:0044085,GO:0009892,GO:0006518,GO:0043228,GO:0048519,GO:0015934,GO:0010608,GO:0043604,GO:0031324,GO:0032268,GO:0044391,GO:0034248,GO:0043603,GO:0005840,GO:0051246,GO:0003735,GO:0043022,GO:0010629,GO:0005198,GO:0080090,GO:0003723,GO:0048523,GO:0051171,GO:0017111,GO:2000113,GO:0043229,GO:…	K02864	ko03011,ko03010	-	-	sp|A7ZUJ8|RL10_ECO24 50S ribosomal protein L10 OS=Escherichia coli O139:H28 (strain E24377A / ETEC) OX=331111 GN=rplJ PE=3 SV=1
gene-E2348C_3401	yhaO	6996.69	5751.98	17495.3	19115.2	1.52198	2.66435e-44	7.36411e-43	up	Plays a role in L-cysteine detoxification. May transport both D- and L-serine (By similarity)	E	met	Amino acid transport and metabolism	-	-	-	-	-	sp|P42628|DLST_ECOLI Probable serine transporter OS=Escherichia coli (strain K12) OX=83333 GN=dlsT PE=1 SV=3
gene-E2348C_3807	yiaG	928.936	870.331	2649.15	2863.7	1.61558	2.68524e-44	7.37172e-43	up	HTH-type transcriptional regulator YiaG	K	regul	Transcription	-	K07726	ko03000	-	-	sp|P0A9V7|YIAG_ECO57 Uncharacterized HTH-type transcriptional regulator YiaG OS=Escherichia coli O157:H7 OX=83334 GN=yiaG PE=4 SV=1
gene-E2348C_3761	treF	994.749	932.497	2806.11	2866.41	1.55757	5.30446e-44	1.44644e-42	up	Hydrolyzes trehalose to glucose. Could be involved, in cells returning to low osmolarity conditions, in the utilization of the accumulated cytoplasmic trehalose, which was synthesized in response to high osmolarity	G	met	Carbohydrate transport and metabolism	GO:0016798,GO:0016052,GO:0062197,GO:0044275,GO:0009313,GO:0009628,GO:0044262,GO:0005975,GO:0005984,GO:0009311,GO:0104004,GO:0044248,GO:0004553,GO:0042221,GO:0006970,GO:0071470,GO:0071214,GO:0033554,GO:0006972,GO:0070887	K01194	ko00500,ko00537	Trehalase	Trehalase	sp|B7UL72|TREF_ECO27 Cytoplasmic trehalase OS=Escherichia coli O127:H6 (strain E2348/69 / EPEC) OX=574521 GN=treF PE=3 SV=1
gene-E2348C_0966	etk	8025.96	7670.71	2883.15	3194.16	-1.3688	1.03567e-43	2.80527e-42	down	Tyrosine-protein kinase	DM	met	Cell cycle control, cell division, chromosome partitioning;Cell wall/membrane/envelope biogenesis	GO:0006629,GO:0008653,GO:0006796,GO:0016772,GO:0018193,GO:0034637,GO:0016301,GO:0009103,GO:0016773,GO:0004672,GO:0045226,GO:0035639,GO:0044262,GO:0005975,GO:0044264,GO:0006793,GO:0046777,GO:0038023,GO:0016310,GO:1903509,GO:0000271,GO:0005976,GO:0140096,GO:0016051,GO:0042802,GO:0008610,GO:0034645,GO:0036211,GO:0033692,GO:0044255,GO:0046379,GO:1901137,GO:0043412,GO:0032559,GO:0060089,GO:0030554,GO:…	K16692	ko02000,ko02020,ko01001	GNVR	G-rich domain on putative tyrosine kinase	sp|P58764|ETK_ECO27 Tyrosine-protein kinase etk OS=Escherichia coli O127:H6 (strain E2348/69 / EPEC) OX=574521 GN=etk PE=1 SV=2
gene-E2348C_1307	ycgB	11128.9	9451.41	28172.8	26351.8	1.40566	1.54342e-43	4.15293e-42	up	cellular response to DNA damage stimulus	S	unknown	Function unknown	GO:0006974,GO:0033554	-	-	SpoVR	SpoVR like protein	sp|P29013|YCGB_ECOLI Uncharacterized protein YcgB OS=Escherichia coli (strain K12) OX=83333 GN=ycgB PE=4 SV=2
gene-E2348C_3076	ygdI	1535.28	1738.55	4485.54	4658.15	1.48171	2.48294e-43	6.63697e-42	up	Bacterial protein of unknown function (DUF903)	M	unknown	Cell wall/membrane/envelope biogenesis	-	-	-	DUF903	Bacterial protein of unknown function (DUF903)	sp|P65293|YGDI_ECOL6 Uncharacterized lipoprotein YgdI OS=Escherichia coli O6:H1 (strain CFT073 / ATCC 700928 / UPEC) OX=199310 GN=ygdI PE=3 SV=1
gene-E2348C_3553	mscL	5554.19	5325.24	13215.9	12477.9	1.23981	2.25558e-42	5.98982e-41	up	Channel that opens in response to stretch forces in the membrane lipid bilayer. May participate in the regulation of osmotic pressure changes within the cell	M	regul	Cell wall/membrane/envelope biogenesis	GO:0055082,GO:0022836,GO:0065008,GO:0034220,GO:0015267,GO:0042802,GO:0005216,GO:0016043,GO:0019725,GO:0015075,GO:0042592,GO:0006811,GO:0015318,GO:0048878,GO:0022803	K03282	ko02000	MscL	Large-conductance mechanosensitive channel, MscL	sp|B7UK14|MSCL_ECO27 Large-conductance mechanosensitive channel OS=Escherichia coli O127:H6 (strain E2348/69 / EPEC) OX=574521 GN=mscL PE=3 SV=1
gene-E2348C_3051	relA	9268.86	9034.16	20249.5	20884.3	1.16826	7.01784e-42	1.85153e-40	up	In eubacteria ppGpp (guanosine 3'-diphosphate 5-' diphosphate) is a mediator of the stringent response that coordinates a variety of cellular activities in response to changes in nutritional abundance	F	regul	Nucleotide transport and metabolism	GO:0034030,GO:0034032,GO:0006796,GO:0005525,GO:0016788,GO:0009260,GO:0015949,GO:0016301,GO:0009259,GO:0042578,GO:0019001,GO:0035639,GO:0009117,GO:0055086,GO:0006793,GO:0033865,GO:0032561,GO:1901293,GO:0006164,GO:0033875,GO:0016310,GO:0042594,GO:0072522,GO:0009991,GO:0006753,GO:0033866,GO:0072521,GO:0009150,GO:0009165,GO:0090407,GO:1901137,GO:0031667,GO:0032559,GO:0030554,GO:0046390,GO:0009605,GO:…	K00951	ko00230	RelA_SpoT	Region found in RelA / SpoT proteins	sp|P0AG22|RELA_ECO57 GTP pyrophosphokinase OS=Escherichia coli O157:H7 OX=83334 GN=relA PE=3 SV=1
gene-E2348C_2067	yodD	936.488	1031.54	2809	3112.68	1.58924	1.34062e-41	3.51414e-40	up	cellular response to acidic pH	S	unknown	Function unknown	GO:0006979,GO:0044011,GO:0062197,GO:0051703,GO:0042710,GO:0009628,GO:0071467,GO:0042542,GO:0098630,GO:0010447,GO:0104004,GO:0070301,GO:0000302,GO:1901700,GO:0010035,GO:0090609,GO:0044010,GO:0034614,GO:0071468,GO:0034599,GO:0009268,GO:0098743,GO:1901701,GO:0042221,GO:0071214,GO:0033554,GO:0090605,GO:0070887	-	-	-	-	sp|P64520|YODD_ECOL6 Uncharacterized protein YodD OS=Escherichia coli O6:H1 (strain CFT073 / ATCC 700928 / UPEC) OX=199310 GN=yodD PE=4 SV=1
gene-E2348C_1341	chaB	2306.7	2233.78	5968.52	5507.39	1.33766	6.637e-41	1.7286e-39	up	Might be a regulator of the sodium-potassium proton antiporter ChaA	K	regul	Transcription	-	K06197	ko99996	ChaB	ChaB	sp|P0AE65|CHAB_ECO57 Putative cation transport regulator ChaB OS=Escherichia coli O157:H7 OX=83334 GN=chaB PE=1 SV=1
gene-E2348C_4622	fimI	48.5506	22.1271	2982.34	2982.3	6.40058	8.18388e-41	2.11791e-39	up	pilus assembly	NU	adherence	Cell motility;Intracellular trafficking, secretion, and vesicular transport	GO:0043708,GO:0009297,GO:0051703,GO:0044085,GO:0042710,GO:0043711,GO:0030030,GO:0009289,GO:0016043,GO:0098630,GO:0031589,GO:0022607,GO:0090609,GO:0044010,GO:0098743,GO:0043709,GO:0007155,GO:0042995,GO:0030031,GO:0090605	K07351	ko02035	-	-	sp|P39264|FIMI_ECOLI Fimbrin-like protein FimI OS=Escherichia coli (strain K12) OX=83333 GN=fimI PE=3 SV=2
gene-E2348C_3526	accC	5512.12	6138.68	1955.8	2244.42	-1.47169	1.1182e-40	2.87546e-39	down	first, biotin carboxylase catalyzes the carboxylation of the carrier protein and then the transcarboxylase transfers the carboxyl group to form malonyl-CoA	I	met	Lipid transport and metabolism	GO:0009890,GO:0034030,GO:0006629,GO:0034032,GO:0046394,GO:0044272,GO:0062012,GO:0006796,GO:0009260,GO:0032787,GO:0042180,GO:0009259,GO:0006790,GO:0048519,GO:0043604,GO:0031324,GO:0035383,GO:0035639,GO:0009117,GO:0016879,GO:0043603,GO:0055086,GO:0006793,GO:0044283,GO:0033865,GO:1901293,GO:0006164,GO:0033875,GO:0080090,GO:0072522,GO:0048523,GO:0006753,GO:0033866,GO:0008610,GO:0031323,GO:0072521,GO:…	K01961	ko00620,ko00061,ko00720,ko00640	CPSase_L_D2	Carbamoyl-phosphate synthase L chain, ATP binding domain	sp|P24182|ACCC_ECOLI Biotin carboxylase OS=Escherichia coli (strain K12) OX=83333 GN=accC PE=1 SV=2
gene-E2348C_3050	chpR	529.741	545.801	1714.1	1966.47	1.77501	1.19758e-40	3.06023e-39	up	Antitoxin component of a type II toxin-antitoxin (TA) system. Labile antitoxin that binds to the MazF endoribonuclease toxin and neutralizes its endoribonuclease activity. Is considered to be an 'addiction' molecule as the cell dies in its absence. Toxicity results when the levels of MazE decrease in the cell, leading to mRNA degradation. This effect can be rescued by expression of MazE, but afte…	K	met	Transcription	-	K07172	ko02048	-	-	sp|P0AE73|MAZE_ECO57 Antitoxin MazE OS=Escherichia coli O157:H7 OX=83334 GN=mazE PE=3 SV=1
gene-E2348C_3564	rplO	19694.3	19838.5	8447.22	9054.65	-1.1755	2.49574e-40	6.33761e-39	down	binds to the 23S rRNA	J	ribosomal	Translation, ribosomal structure and biogenesis	GO:0043043,GO:0043226,GO:0019843,GO:0006518,GO:0043228,GO:0015934,GO:0043604,GO:0044391,GO:0043603,GO:0005840,GO:0003735,GO:0005198,GO:0003723,GO:0043229,GO:0034645,GO:0022626,GO:0022625,GO:1990904,GO:0043232,GO:0044267,GO:0019538,GO:0006412	K02876	ko03011,ko03010	-	-	sp|A8AQJ5|RL15_CITK8 50S ribosomal protein L15 OS=Citrobacter koseri (strain ATCC BAA-895 / CDC 4225-83 / SGSC4696) OX=290338 GN=rplO PE=3 SV=1
gene-E2348C_1367	adhE	999333	1.01106e+06	464573	480588	-1.08884	2.5638e-40	6.47002e-39	down	This enzyme has three activities ADH, ACDH, and PFL- deactivase. In aerobic conditions it acts as a hydrogen peroxide scavenger. The PFL deactivase activity catalyzes the quenching of the pyruvate-formate-lyase catalyst in an iron, NAD, and CoA dependent reaction	C	met	Energy production and conversion	GO:0006979,GO:1901615,GO:0015980,GO:1901617,GO:0046034,GO:0016616,GO:0044085,GO:0016614,GO:0015976,GO:0006113,GO:0046914,GO:0016903,GO:0006066,GO:0043933,GO:0016043,GO:0044283,GO:0065003,GO:0034309,GO:0042802,GO:0016620,GO:0022607,GO:0008198,GO:0046165,GO:0016491,GO:0006091,GO:0051259,GO:0051260,GO:0034308,GO:0005506	K04072	ko00625,ko00350,ko00071,ko00620,ko00626,ko05146,ko00010,ko00650	Fe-ADH	Iron-containing alcohol dehydrogenase	sp|P0A9Q8|ADHE_ECO57 Aldehyde-alcohol dehydrogenase OS=Escherichia coli O157:H7 OX=83334 GN=adhE PE=3 SV=2
gene-E2348C_3885	rpmB	14866.2	17401.3	6072.52	6481.57	-1.3619	2.9914e-40	7.50252e-39	down	Belongs to the bacterial ribosomal protein bL28 family	J	ribosomal	Translation, ribosomal structure and biogenesis	GO:0042255,GO:0043043,GO:0022613,GO:0042254,GO:0043226,GO:0071826,GO:0019843,GO:0044085,GO:0006518,GO:0043228,GO:0015934,GO:0042273,GO:0000027,GO:0043604,GO:0044391,GO:0043933,GO:0016043,GO:0043603,GO:0005840,GO:0022618,GO:0003735,GO:0005198,GO:0003723,GO:0065003,GO:0043229,GO:0140694,GO:0034645,GO:0022607,GO:0022626,GO:0070925,GO:0022625,GO:0006996,GO:1990904,GO:0043232,GO:0044267,GO:0019538,GO:…	K02902	ko03011,ko03010	-	-	sp|A7ZTI8|RL28_ECO24 50S ribosomal protein L28 OS=Escherichia coli O139:H28 (strain E24377A / ETEC) OX=331111 GN=rpmB PE=3 SV=1
gene-E2348C_4046	atpF	6226.35	6310.42	2664.55	2607.48	-1.24978	4.26117e-40	1.06215e-38	down	F(1)F(0) ATP synthase produces ATP from ADP in the presence of a proton or sodium gradient. F-type ATPases consist of two structural domains, F(1) containing the extramembraneous catalytic core and F(0) containing the membrane proton channel, linked together by a central stalk and a peripheral stalk. During catalysis, ATP synthesis in the catalytic domain of F(1) is coupled via a rotary mechanism…	C	met	Energy production and conversion	GO:0009142,GO:0022853,GO:0006796,GO:0046034,GO:0009260,GO:0015078,GO:0009144,GO:0042626,GO:0006811,GO:0009259,GO:0015252,GO:0005216,GO:0022804,GO:0009205,GO:0009117,GO:0098796,GO:0055086,GO:0006793,GO:0015075,GO:0140657,GO:1901293,GO:0006164,GO:0022890,GO:0072522,GO:0006753,GO:0045259,GO:0016874,GO:0072521,GO:0009150,GO:0009141,GO:0015399,GO:0009165,GO:0009201,GO:1901137,GO:0090407,GO:0015318,GO:…	K02109	ko00194,ko00195,ko00190	ATP-synt_B	ATP synthase B/B' CF(0)	sp|A7ZTU8|ATPF_ECO24 ATP synthase subunit b OS=Escherichia coli O139:H28 (strain E24377A / ETEC) OX=331111 GN=atpF PE=3 SV=1
gene-E2348C_2699	tktB	5119.4	5239.9	11879.3	11562.5	1.17813	4.3868e-40	1.0868e-38	up	Catalyzes the transfer of a two-carbon ketol group from a ketose donor to an aldose acceptor, via a covalent intermediate with the cofactor thiamine pyrophosphate	G	met	Carbohydrate transport and metabolism	GO:0006091,GO:0006740,GO:0006739,GO:0006796,GO:0016744,GO:1901135,GO:0019637,GO:0006793,GO:0051156,GO:0006098	K00615	ko00030,ko01051,ko00710	Transketolase_N	Transketolase, thiamine diphosphate binding domain	sp|P33570|TKT2_ECOLI Transketolase 2 OS=Escherichia coli (strain K12) OX=83333 GN=tktB PE=1 SV=1
gene-E2348C_4525	rpsR	4502.26	4919.58	1727.58	1865.07	-1.39083	1.01575e-39	2.50122e-38	down	Binds as a heterodimer with protein S6 to the central domain of the 16S rRNA, where it helps stabilize the platform of the 30S subunit	J	ribosomal	Translation, ribosomal structure and biogenesis	GO:0003729,GO:0043043,GO:0043226,GO:0019843,GO:0006518,GO:0043228,GO:0043604,GO:0044391,GO:0043603,GO:0005840,GO:0003735,GO:0005198,GO:0003723,GO:0015935,GO:0043229,GO:0034645,GO:0022626,GO:1990904,GO:0043232,GO:0044267,GO:0019538,GO:0022627,GO:0006412	K02963	ko03011,ko03010	Ribosomal_S18	Ribosomal protein S18	sp|A8AMJ6|RS18_CITK8 30S ribosomal protein S18 OS=Citrobacter koseri (strain ATCC BAA-895 / CDC 4225-83 / SGSC4696) OX=290338 GN=rpsR PE=3 SV=1
gene-E2348C_3569	rpsH	15810.2	15758.7	6643.57	7194.1	-1.18984	1.24345e-39	3.04345e-38	down	One of the primary rRNA binding proteins, it binds directly to 16S rRNA central domain where it helps coordinate assembly of the platform of the 30S subunit	J	ribosomal	Translation, ribosomal structure and biogenesis	GO:0042255,GO:0043043,GO:0010556,GO:0022613,GO:0042254,GO:0043226,GO:0071826,GO:0019843,GO:0044085,GO:0019439,GO:0009892,GO:0006518,GO:0043228,GO:0051252,GO:0065008,GO:0048519,GO:0010608,GO:0043604,GO:0032268,GO:0044391,GO:0034248,GO:0043933,GO:0016043,GO:0043603,GO:0005840,GO:0022618,GO:0051246,GO:0003735,GO:0010629,GO:0043487,GO:0080090,GO:0009057,GO:0005198,GO:0003723,GO:0065003,GO:0051171,GO:…	K02994	ko03011,ko03010	Ribosomal_S8	Ribosomal protein S8	sp|A8AQK2|RS8_CITK8 30S ribosomal protein S8 OS=Citrobacter koseri (strain ATCC BAA-895 / CDC 4225-83 / SGSC4696) OX=290338 GN=rpsH PE=3 SV=1
gene-E2348C_3674	glgP	10153.6	9790.69	21667	21763.4	1.12274	3.13769e-39	7.6338e-38	up	Phosphorylase is an important allosteric enzyme in carbohydrate metabolism. Enzymes from different sources differ in their regulatory mechanisms and in their natural substrates. However, all known phosphorylases share catalytic and structural properties	G	met	Carbohydrate transport and metabolism	GO:0006073,GO:0006091,GO:0044275,GO:0030170,GO:0044042,GO:0005975,GO:0016757,GO:0015980,GO:0016758,GO:0044248,GO:0000272,GO:0016052,GO:0070279,GO:0044262,GO:0044264,GO:0009057,GO:0019842,GO:0005976	K00688	ko04217,ko02026,ko00500,ko04922,ko04931,ko04910	Phosphorylase	Carbohydrate phosphorylase	sp|P0AC86|PHSG_ECOLI Glycogen phosphorylase OS=Escherichia coli (strain K12) OX=83333 GN=glgP PE=3 SV=1
gene-E2348C_0341	tgt	3224.84	3689.95	1153.64	1263.9	-1.51597	1.17943e-38	2.85239e-37	down	Catalyzes the base-exchange of a guanine (G) residue with the queuine precursor 7-aminomethyl-7-deazaguanine (PreQ1) at position 34 (anticodon wobble position) in tRNAs with GU(N) anticodons (tRNA-Asp, -Asn, -His and -Tyr). Catalysis occurs through a double-displacement mechanism. The nucleophile active site attacks the C1' of nucleotide 34 to detach the guanine base from the RNA, forming a coval…	F	met	Nucleotide transport and metabolism	GO:1901657,GO:0008033,GO:0016763,GO:0009116,GO:0140098,GO:0140101,GO:0002097,GO:0009163,GO:0034660,GO:0016757,GO:0042455,GO:0009119,GO:0046914,GO:0055086,GO:0044283,GO:0006399,GO:0006400,GO:0034404,GO:1901659,GO:0140640,GO:1901137,GO:0043412,GO:0006396,GO:1901135,GO:0009451,GO:0034470,GO:0008270	K00773	ko03016	TGT	Queuine tRNA-ribosyltransferase	sp|A7ZIF8|TGT_ECO24 Queuine tRNA-ribosyltransferase OS=Escherichia coli O139:H28 (strain E24377A / ETEC) OX=331111 GN=tgt PE=3 SV=1
gene-E2348C_3501	rpsI	10367.2	11044.6	3103.67	4073.28	-1.57675	3.23745e-38	7.78329e-37	down	Belongs to the universal ribosomal protein uS9 family	J	ribosomal	Translation, ribosomal structure and biogenesis	GO:0043043,GO:0043226,GO:0006518,GO:0043228,GO:0043604,GO:0044391,GO:0043603,GO:0005840,GO:0003735,GO:0005198,GO:0003723,GO:0015935,GO:0043229,GO:0000049,GO:0034645,GO:0022626,GO:1990904,GO:0043232,GO:0044267,GO:0019538,GO:0022627,GO:0006412	K02996	ko03011,ko03010	Ribosomal_S9	Ribosomal protein S9/S16	sp|A8AQC0|RS9_CITK8 30S ribosomal protein S9 OS=Citrobacter koseri (strain ATCC BAA-895 / CDC 4225-83 / SGSC4696) OX=290338 GN=rpsI PE=3 SV=1
gene-E2348C_4293	rplL	16404.7	17715.3	7438.99	7714.69	-1.17094	3.28139e-38	7.84252e-37	down	Forms part of the ribosomal stalk which helps the ribosome interact with GTP-bound translation factors. Is thus essential for accurate translation	J	ribosomal	Translation, ribosomal structure and biogenesis	GO:0043043,GO:0043226,GO:0044877,GO:0006518,GO:0043228,GO:0015934,GO:0043604,GO:0044391,GO:0043603,GO:0005840,GO:0003735,GO:0043022,GO:0005198,GO:0017111,GO:0043229,GO:0034645,GO:0016818,GO:0022626,GO:0043021,GO:0022625,GO:0003924,GO:1990904,GO:0043232,GO:0016462,GO:0044267,GO:0019538,GO:0006412,GO:0016817	K02935	ko03011,ko03010	-	-	sp|A7ZUK0|RL7_ECO24 50S ribosomal protein L7/L12 OS=Escherichia coli O139:H28 (strain E24377A / ETEC) OX=331111 GN=rplL PE=3 SV=1
gene-E2348C_tRNA_12	metT	322.592	266.578	1153.64	1212.3	2.00619	3.96411e-38	9.41881e-37	up	-	-		-	-	-	-	-	-	-
gene-E2348C_2928	ygaU	3145	2899.7	7297.43	7034.76	1.24554	9.47716e-38	2.2387e-36	up	response to potassium ion	S	met	Function unknown	-	-	-	-	-	sp|P0ADE7|KBP_ECOL6 Potassium binding protein Kbp OS=Escherichia coli O6:H1 (strain CFT073 / ATCC 700928 / UPEC) OX=199310 GN=kbp PE=3 SV=2
gene-E2348C_2876	yfiL	1103.72	1037.86	2868.7	2825.67	1.41093	2.90296e-37	6.81776e-36	up	Protein of unknown function (DUF2799)	S	unknown	Function unknown	-	-	-	-	-	sp|P11289|YFIL_ECOLI Uncharacterized protein YfiL OS=Escherichia coli (strain K12) OX=83333 GN=yfiL PE=4 SV=3
gene-E2348C_1592	yncE	35463.5	38539	17221.9	16567.4	-1.13103	4.78186e-37	1.11659e-35	down	DNA binding	S	regul	Function unknown	GO:0030313,GO:0042597,GO:0030288,GO:0031975	-	-	SGL	SMP-30/Gluconolactonase/LRE-like region	sp|Q8ZPD6|YNCE_SALTY Uncharacterized protein YncE OS=Salmonella typhimurium (strain LT2 / SGSC1412 / ATCC 700720) OX=99287 GN=yncE PE=3 SV=1
gene-E2348C_2481	fadI	740.128	651.168	105.927	136.711	-2.5175	2.61176e-36	6.06376e-35	down	Catalyzes the final step of fatty acid oxidation in which acetyl-CoA is released and the CoA ester of a fatty acid two carbons shorter is formed	I	met	Lipid transport and metabolism	GO:0006629,GO:0006635,GO:0009062,GO:0016616,GO:0016042,GO:0030258,GO:0032787,GO:0016746,GO:0016614,GO:0072329,GO:0016747,GO:0016407,GO:0016054,GO:0044282,GO:0019395,GO:0046395,GO:0044248,GO:0016835,GO:0044255,GO:0044242,GO:0016491,GO:0016836,GO:0016829,GO:0034440,GO:0016408,GO:0006631	K00632	ko00280,ko00592,ko00071,ko00642,ko00362,ko00281	Thiolase_N	Thiolase, N-terminal domain	sp|B7UFZ9|FADI_ECO27 3-ketoacyl-CoA thiolase OS=Escherichia coli O127:H6 (strain E2348/69 / EPEC) OX=574521 GN=fadI PE=3 SV=1
gene-E2348C_3298	dkgA	4235.77	4074.54	9426.57	9052.84	1.15294	3.5914e-36	8.29083e-35	up	Catalyzes the reduction of 2,5-diketo-D-gluconic acid (25DKG) to 2-keto-L-gulonic acid (2KLG)	S	met	Function unknown	GO:0046394,GO:0016616,GO:0042180,GO:0042364,GO:0016614,GO:0009110,GO:0046185,GO:0005975,GO:0044283,GO:0044282,GO:1901334,GO:0009438,GO:0016051,GO:0044248,GO:0005996,GO:0016053,GO:0016491,GO:0006767,GO:0042182,GO:1901336,GO:0051596,GO:0046364,GO:0006766,GO:0006081	K06221	ko99980	Aldo_ket_red	Aldo/keto reductase family	sp|Q46857|DKGA_ECOLI 2,5-diketo-D-gluconic acid reductase A OS=Escherichia coli (strain K12) OX=83333 GN=dkgA PE=1 SV=3
gene-E2348C_3137	ygfQ	75.5232	74.8105	492.081	621.992	2.89009	5.84582e-36	1.3419e-34	up	guanine transport	S	trans	Function unknown	-	K06901	ko02000	Xan_ur_permease	Permease family	sp|Q46817|GHXQ_ECOLI Guanine/hypoxanthine permease GhxQ OS=Escherichia coli (strain K12) OX=83333 GN=ghxQ PE=1 SV=2
gene-E2348C_3367	ygjH	81.9966	63.2202	547.933	512.442	2.86918	6.49184e-36	1.48182e-34	up	tRNA aminoacylation for protein translation	J	ribosomal	Translation, ribosomal structure and biogenesis	GO:0003723,GO:0000049	K06878	ko99996	tRNA_bind	Putative tRNA binding domain	sp|P42589|YGJH_ECOLI tRNA-binding protein YgjH OS=Escherichia coli (strain K12) OX=83333 GN=ygjH PE=1 SV=1
gene-E2348C_0605	sucA	6597.49	7267.16	2595.22	2945.18	-1.3232	8.07387e-36	1.83263e-34	down	The 2-oxoglutarate dehydrogenase complex catalyzes the overall conversion of 2-oxoglutarate to succinyl-CoA and CO(2). It contains multiple copies of three enzymatic components 2- oxoglutarate dehydrogenase (E1), dihydrolipoamide succinyltransferase (E2) and lipoamide dehydrogenase (E3)	F	met	Nucleotide transport and metabolism	GO:0006091,GO:0006099,GO:0015980,GO:0016903,GO:1990204,GO:0042802,GO:1902494,GO:0050997,GO:1990234,GO:0030976,GO:0000287,GO:1901681,GO:0009060,GO:0019842,GO:0016491,GO:0045333	K00164	ko00020	Transket_pyr	Transketolase, pyrimidine binding domain	sp|P0AFG5|ODO1_ECO57 2-oxoglutarate dehydrogenase E1 component OS=Escherichia coli O157:H7 OX=83334 GN=sucA PE=3 SV=1
gene-E2348C_1841	ihfA	9896.78	9847.59	20356.3	20993.8	1.06646	1.19353e-35	2.69406e-34	up	This protein is one of the two subunits of integration host factor, a specific DNA-binding protein that functions in genetic recombination as well as in transcriptional and translational control	K	trans	Transcription	GO:0031328,GO:0003690,GO:0043043,GO:0010556,GO:0097659,GO:0006351,GO:0000976,GO:0006355,GO:0003700,GO:0006518,GO:0001067,GO:0048518,GO:0051252,GO:0032993,GO:0060255,GO:0010608,GO:0043604,GO:0032268,GO:0051173,GO:0034248,GO:0043603,GO:0051246,GO:2001141,GO:0045893,GO:0080090,GO:0043565,GO:0010557,GO:0051171,GO:0031325,GO:1903508,GO:0031326,GO:0031323,GO:0034645,GO:0048522,GO:1990837,GO:0009893,GO:…	K04764	ko03400,ko03032,ko03036	-	-	sp|A7ZMI0|IHFA_ECO24 Integration host factor subunit alpha OS=Escherichia coli O139:H28 (strain E24377A / ETEC) OX=331111 GN=ihfA PE=3 SV=1
gene-E2348C_3510	yhcO	347.407	347.711	1170.02	1261.19	1.80648	1.3946e-35	3.13053e-34	up	Barstar (barnase inhibitor)	K	trans	Transcription	-	K03623	ko99973	-	-	sp|P64618|YHCO_ECO57 Uncharacterized protein YhcO OS=Escherichia coli O157:H7 OX=83334 GN=yhcO PE=1 SV=1
gene-E2348C_3567	rplR	9184.7	9117.4	3932.79	4245.3	-1.16208	1.45612e-35	3.25068e-34	down	-	-		-	GO:0043043,GO:0043226,GO:0019843,GO:0006518,GO:0043228,GO:0015934,GO:0043604,GO:0044391,GO:0043603,GO:0005840,GO:0003735,GO:0005198,GO:0003723,GO:0043229,GO:0034645,GO:0022626,GO:0022625,GO:1990904,GO:0043232,GO:0044267,GO:0019538,GO:0006412	K02881	ko03011,ko03010	-	-	sp|A8AQJ9|RL18_CITK8 50S ribosomal protein L18 OS=Citrobacter koseri (strain ATCC BAA-895 / CDC 4225-83 / SGSC4696) OX=290338 GN=rplR PE=3 SV=1
gene-E2348C_0853	potH	107.89	181.231	831.048	964.223	2.63335	2.34614e-35	5.20894e-34	up	Putrescine transport system permease protein PotH	P	trans	Inorganic ion transport and metabolism	GO:0043190,GO:0071702,GO:0015846,GO:0071705,GO:0015847,GO:0006812,GO:0098796,GO:0015695,GO:0098533,GO:0098797,GO:1902495,GO:0006811,GO:1990351	K11075	ko02000,ko02010	BPD_transp_1	Binding-protein-dependent transport system inner membrane component	sp|P31135|POTH_ECOLI Putrescine transport system permease protein PotH OS=Escherichia coli (strain K12) OX=83333 GN=potH PE=1 SV=1
gene-E2348C_4349	malE	839.387	756.534	183.928	167.494	-2.18367	2.45311e-35	5.41684e-34	down	Involved in the high-affinity maltose membrane transport system MalEFGK. Initial receptor for the active transport of and chemotaxis toward maltooligosaccharides	P	trans	Inorganic ion transport and metabolism	GO:0043190,GO:0098797,GO:0010033,GO:0006974,GO:1902495,GO:0055052,GO:0033037,GO:0048870,GO:0015144,GO:0015774,GO:0006928,GO:0098533,GO:0098796,GO:0030313,GO:0034219,GO:1901700,GO:0008643,GO:0051674,GO:0042330,GO:0030246,GO:0015772,GO:0033036,GO:0030288,GO:0042597,GO:0051606,GO:0031975,GO:0042221,GO:0071702,GO:0009605,GO:0006935,GO:0015766,GO:0033554,GO:0040011,GO:0070887,GO:1990351	K10108	ko02000,ko02030,ko02010	SBP_bac_1	Bacterial extracellular solute-binding protein	sp|P0AEY0|MALE_ECO57 Maltose/maltodextrin-binding periplasmic protein OS=Escherichia coli O157:H7 OX=83334 GN=malE PE=1 SV=1
gene-E2348C_0967	etp	1643.17	1572.07	529.637	536.887	-1.59192	2.74634e-35	6.03156e-34	down	low molecular weight	T	regul	Signal transduction mechanisms	GO:0042578,GO:0140096,GO:0006796,GO:0016791,GO:0044267,GO:0006470,GO:0006464,GO:0004721,GO:0019538,GO:0016311,GO:0036211,GO:0016788,GO:0006793,GO:0043412	K25307	ko02020	LMWPc	Low molecular weight phosphotyrosine protein phosphatase	sp|P0ACZ3|ETP_ECO57 Low molecular weight protein-tyrosine-phosphatase Etp OS=Escherichia coli O157:H7 OX=83334 GN=etp PE=3 SV=1
gene-E2348C_3588	tufA	79144	80347.5	37525.2	39740.5	-1.04557	3.60721e-35	7.87962e-34	down	This protein promotes the GTP-dependent binding of aminoacyl-tRNA to the A-site of ribosomes during protein biosynthesis	J	ribosomal	Translation, ribosomal structure and biogenesis	GO:0043043,GO:0005525,GO:0006518,GO:0046677,GO:0043604,GO:0019001,GO:0035639,GO:0043603,GO:0045182,GO:0032561,GO:0003723,GO:0097216,GO:0017111,GO:0006414,GO:0008135,GO:0034645,GO:0016818,GO:0090079,GO:0003924,GO:0042221,GO:0016462,GO:0044267,GO:0019538,GO:0006412,GO:0016817	K02358	ko03012,ko04626,ko03029,ko04147	-	-	sp|A7ZSL4|EFTU1_ECO24 Elongation factor Tu 1 OS=Escherichia coli O139:H28 (strain E24377A / ETEC) OX=331111 GN=tuf1 PE=3 SV=1
gene-E2348C_3568	rplF	19050.2	19786.9	9098.19	9385.11	-1.0712	5.17639e-35	1.11871e-33	down	is important in its secondary structure. It is located near the subunit interface in the base of the L7 L12 stalk, and near the tRNA binding site of the peptidyltransferase center	J	ribosomal	Translation, ribosomal structure and biogenesis	GO:0042255,GO:0043043,GO:0022613,GO:0042254,GO:0043226,GO:0071826,GO:0019843,GO:0044085,GO:0006518,GO:0043228,GO:0015934,GO:0042273,GO:0000027,GO:0043604,GO:0046677,GO:0044391,GO:0043933,GO:0016043,GO:0043603,GO:0005840,GO:0022618,GO:0003735,GO:0005198,GO:0003723,GO:0065003,GO:0043229,GO:0140694,GO:0034645,GO:0022607,GO:0070180,GO:0022626,GO:0070925,GO:0022625,GO:0006996,GO:1990904,GO:0042221,GO:…	K02933	ko03011,ko03010	Ribosomal_L6	Ribosomal protein L6	sp|A7ZSJ4|RL6_ECO24 50S ribosomal protein L6 OS=Escherichia coli O139:H28 (strain E24377A / ETEC) OX=331111 GN=rplF PE=3 SV=1
gene-E2348C_3675	glgA	5309.28	5319.98	11478.7	11195	1.09296	5.15358e-35	1.11871e-33	up	Synthesizes alpha-1,4-glucan chains using ADP-glucose	F	met	Nucleotide transport and metabolism	GO:0008194,GO:0015980,GO:0034637,GO:0006974,GO:0016757,GO:0009250,GO:0044262,GO:0005975,GO:0044264,GO:0000271,GO:0005976,GO:0016051,GO:0034645,GO:0033692,GO:0016758,GO:0006073,GO:0006091,GO:0044042,GO:0033554	K00703	ko00500,ko02026,ko01003	Glyco_transf_5	Starch synthase catalytic domain	sp|A7ZSW2|GLGA_ECO24 Glycogen synthase OS=Escherichia coli O139:H28 (strain E24377A / ETEC) OX=331111 GN=glgA PE=3 SV=1
gene-E2348C_4044	atpA	14594.3	17057.9	6700.39	6764.95	-1.23307	1.05597e-34	2.27006e-33	down	-	-		-	GO:1902600,GO:0009142,GO:0022853,GO:0006796,GO:0098655,GO:0046034,GO:0009260,GO:0015078,GO:0009144,GO:0042626,GO:0006811,GO:0009259,GO:0098660,GO:0015252,GO:0005216,GO:0034220,GO:0022804,GO:0009205,GO:0035639,GO:0009117,GO:0098796,GO:0055086,GO:0006793,GO:0015075,GO:0140657,GO:1901293,GO:0006164,GO:0022890,GO:0072522,GO:0098662,GO:0006753,GO:0045259,GO:0016874,GO:0072521,GO:0009150,GO:0009141,GO:…	K02111	ko00194,ko00195,ko00190	ATP-synt_ab	ATP synthase alpha/beta family, nucleotide-binding domain	sp|A7ZTU6|ATPA_ECO24 ATP synthase subunit alpha OS=Escherichia coli O139:H28 (strain E24377A / ETEC) OX=331111 GN=atpA PE=3 SV=1
gene-E2348C_2959	csrA	17982.1	17474	36088.5	36010.3	1.02394	2.24189e-34	4.79411e-33	up	Could accelerate the degradation of some genes transcripts potentially through selective RNA binding	J	ribosomal	Translation, ribosomal structure and biogenesis	GO:0032270,GO:0034637,GO:0045727,GO:0010608,GO:0043604,GO:0034248,GO:0005975,GO:0043487,GO:0000271,GO:0016051,GO:0044248,GO:0016071,GO:0048522,GO:0006006,GO:0031327,GO:0006402,GO:0019219,GO:0006073,GO:0034249,GO:0051248,GO:1901361,GO:0010558,GO:0006401,GO:0044270,GO:0017148,GO:0060255,GO:0009892,GO:0015980,GO:0043043,GO:0003729,GO:0032269,GO:0051172,GO:0048518,GO:0051252,GO:0051247,GO:0032268,GO:…	K03563	ko02025,ko03019,ko02026,ko05111,ko02020	-	-	sp|A8ANQ0|CSRA_CITK8 Translational regulator CsrA OS=Citrobacter koseri (strain ATCC BAA-895 / CDC 4225-83 / SGSC4696) OX=290338 GN=csrA PE=3 SV=1
gene-E2348C_4360	yjbJ	3685.53	3269.54	8155.44	7942.85	1.21082	3.9369e-34	8.37467e-33	up	Belongs to the UPF0337 (CsbD) family	S		Function unknown	GO:0060187	-	-	CsbD	CsbD-like	sp|Q8FB32|YJBJ_ECOL6 UPF0337 protein YjbJ OS=Escherichia coli O6:H1 (strain CFT073 / ATCC 700928 / UPEC) OX=199310 GN=yjbJ PE=3 SV=2
gene-E2348C_2820	yphA	393.8	355.087	1254.76	1254.85	1.74487	4.01243e-34	8.49089e-33	up	SURF4 family	S	unknown	Function unknown	-	K15977	ko99999	DoxX	DoxX	sp|P0AD47|YPHA_ECOLI Inner membrane protein YphA OS=Escherichia coli (strain K12) OX=83333 GN=yphA PE=1 SV=1
gene-E2348C_2944	proX	3904.55	4157.78	1724.69	1650.5	-1.25636	6.9665e-34	1.46657e-32	down	Part of the ProU ABC transporter complex involved in glycine betaine and proline betaine uptake. Binds glycine betaine and proline betaine with high affinity	E	trans	Amino acid transport and metabolism	GO:0043190,GO:0015849,GO:0050997,GO:0098797,GO:1902495,GO:0015838,GO:0006811,GO:0006865,GO:0009628,GO:0098533,GO:0098796,GO:0015695,GO:0030313,GO:0015697,GO:0030288,GO:0042597,GO:0031460,GO:0072337,GO:0031975,GO:0006970,GO:0071705,GO:0071702,GO:0006812,GO:0006972,GO:1990351	K02002	ko02000,ko02010	OpuAC	Substrate binding domain of ABC-type glycine betaine transport system	sp|P0AFM3|PROX_ECO57 Glycine betaine/proline betaine-binding periplasmic protein OS=Escherichia coli O157:H7 OX=83334 GN=proX PE=3 SV=1
gene-E2348C_4240	rpmE	10681.1	11266.9	5200.07	5027.54	-1.10167	7.88492e-34	1.65136e-32	down	Binds the 23S rRNA	J	ribosomal	Translation, ribosomal structure and biogenesis	GO:0009890,GO:0043043,GO:0010556,GO:0032269,GO:0043226,GO:0051172,GO:0019843,GO:0009892,GO:0006518,GO:0043228,GO:0048519,GO:0015934,GO:0010608,GO:0043604,GO:0031324,GO:0032268,GO:0044391,GO:0034248,GO:0046914,GO:0043603,GO:0005840,GO:0051246,GO:0003735,GO:0010629,GO:0005198,GO:0080090,GO:0003723,GO:0006413,GO:0048523,GO:0051171,GO:2000113,GO:0043229,GO:0010605,GO:0031326,GO:0031323,GO:0034645,GO:…	K02909	ko03011,ko03010	Ribosomal_L31	Ribosomal protein L31	sp|A7ZUF1|RL31_ECO24 50S ribosomal protein L31 OS=Escherichia coli O139:H28 (strain E24377A / ETEC) OX=331111 GN=rpmE PE=3 SV=1
gene-E2348C_4453	yjdI	332.302	343.496	1135.35	1149.83	1.75759	1.73238e-33	3.60957e-32	up	Divergent 4Fe-4S mono-cluster	S	unknown	Function unknown	-	-	-	Fer4_19	Divergent 4Fe-4S mono-cluster	sp|P0AF60|YJDI_ECO57 Uncharacterized protein YjdI OS=Escherichia coli O157:H7 OX=83334 GN=yjdI PE=4 SV=1
gene-E2348C_1537	uspF	3110.48	2941.84	7849.22	6773.1	1.27256	2.02692e-33	4.20172e-32	up	Universal stress protein family	T	unknown	Signal transduction mechanisms	GO:0006979,GO:0032559,GO:0007155,GO:0030554,GO:0035639,GO:0005524	K14061	ko99995	-	-	sp|P0A4P7|USPF_ECO57 Universal stress protein F OS=Escherichia coli O157:H7 OX=83334 GN=uspF PE=3 SV=1
gene-E2348C_3611	fic	527.584	419.36	1532.09	1694.86	1.76935	2.28811e-33	4.71909e-32	up	adenylyltransferase that mediates the addition of adenosine 5'-monophosphate (AMP) to specific residues of target proteins (By similarity). Involved in cell filamentation induced by cyclic AMP. May have some role in cell division	D	regul	Cell cycle control, cell division, chromosome partitioning	GO:0051302,GO:0032559,GO:0030554,GO:0016779,GO:0051301,GO:0035639,GO:0005524,GO:0016772	K04095	ko03036	Fic	Fic/DOC family	sp|P20605|FIC_ECOLI Probable adenosine monophosphate-protein transferase fic OS=Escherichia coli (strain K12) OX=83333 GN=fic PE=1 SV=1
gene-E2348C_2782	guaA	4135.44	4755.21	1750.69	1816.18	-1.31761	2.51163e-33	5.15391e-32	down	Catalyzes the synthesis of GMP from XMP	F	me	Nucleotide transport and metabolism	GO:0006796,GO:0016817,GO:0009064,GO:0009260,GO:0009124,GO:0009259,GO:0009127,GO:0035639,GO:0009167,GO:0009117,GO:0016879,GO:0055086,GO:0006793,GO:1901293,GO:0006164,GO:0009123,GO:0072522,GO:0009156,GO:0006520,GO:0006753,GO:0042802,GO:0006541,GO:0016874,GO:0072521,GO:0009150,GO:1901605,GO:0016818,GO:0009168,GO:0009165,GO:1901137,GO:0090407,GO:0032559,GO:0030554,GO:0016462,GO:0009161,GO:0046390,GO:…	K01951	ko00983,ko00230,ko01002	GMP_synt_C	GMP synthase C terminal domain	sp|B7UGU5|GUAA_ECO27 GMP synthase [glutamine-hydrolyzing] OS=Escherichia coli O127:H6 (strain E2348/69 / EPEC) OX=574521 GN=guaA PE=3 SV=1
gene-E2348C_4175	glnL	3525.86	3099.89	7776.99	7578.89	1.21269	2.68145e-33	5.47473e-32	up	Member of the two-component regulatory system NtrB NtrC, which controls expression of the nitrogen-regulated (ntr) genes in response to nitrogen limitation. Under conditions of nitrogen limitation, NtrB autophosphorylates and transfers the phosphoryl group to NtrC. In the presence of nitrogen, acts as a phosphatase that dephosphorylates and inactivates NtrC	F	regul	Nucleotide transport and metabolism	GO:0006796,GO:0010556,GO:0097659,GO:0016772,GO:0006351,GO:0018193,GO:0004721,GO:0016788,GO:0006355,GO:0016301,GO:0051252,GO:0042578,GO:0060255,GO:0016774,GO:0005524,GO:0016773,GO:0018106,GO:0004672,GO:0035639,GO:0016311,GO:0023052,GO:0004673,GO:0046777,GO:0006793,GO:2001141,GO:0080090,GO:0016310,GO:0016775,GO:0007165,GO:0051171,GO:0140096,GO:0018202,GO:0042802,GO:0000160,GO:0006470,GO:0031323,GO:…	K07708	ko02020,ko01001,ko02022	HisKA	His Kinase A (phospho-acceptor) domain	sp|P0AFB6|NTRB_ECO57 Sensory histidine kinase/phosphatase NtrB OS=Escherichia coli O157:H7 OX=83334 GN=glnL PE=3 SV=1
gene-E2348C_2375	gyrA	8002.22	8211.24	3716.12	3836.98	-1.10202	3.30991e-33	6.72408e-32	down	A type II topoisomerase that negatively supercoils closed circular double-stranded (ds) DNA in an ATP-dependent manner to modulate DNA topology and maintain chromosomes in an underwound state. Negative supercoiling favors strand separation, and DNA replication, transcription, recombination and repair, all of which involve strand separation. Also able to catalyze the interconversion of other topol…	L	regul	Replication, recombination and repair	GO:0097659,GO:0006351,GO:0043226,GO:0006261,GO:0043228,GO:0005694,GO:0046677,GO:0005524,GO:0006260,GO:0016043,GO:0035639,GO:0140657,GO:0051276,GO:0009410,GO:0140640,GO:0043229,GO:0042802,GO:0016853,GO:0006259,GO:0008094,GO:0140097,GO:0032559,GO:0006996,GO:0030554,GO:0042221,GO:0043232,GO:0071103,GO:0032774	K02469	ko03400,ko03032	DNA_topoisoIV	DNA gyrase/topoisomerase IV, subunit A	sp|P0AES4|GYRA_ECOLI DNA gyrase subunit A OS=Escherichia coli (strain K12) OX=83333 GN=gyrA PE=1 SV=1
gene-E2348C_1054	yccJ	975.328	937.766	2405.51	2561.3	1.37656	3.49026e-33	7.05519e-32	up	YccJ-like protein	S	unknown	Function unknown	-	-	-	YccJ	YccJ-like protein	sp|P0AB16|YCCJ_ECO57 Uncharacterized protein YccJ OS=Escherichia coli O157:H7 OX=83334 GN=yccJ PE=4 SV=1
gene-E2348C_3525	accB	3300.36	3750.01	1298.09	1420.53	-1.37467	4.43212e-33	8.9147e-32	down	first, biotin carboxylase catalyzes the carboxylation of the carrier protein and then the transcarboxylase transfers the carboxyl group to form malonyl-CoA	I	met	Lipid transport and metabolism	GO:0006629,GO:0046394,GO:0032787,GO:0044267,GO:0006464,GO:0008610,GO:1902494,GO:0019538,GO:0036211,GO:0044255,GO:0016874,GO:0006633,GO:0044283,GO:0016053,GO:0043412,GO:0006631,GO:0072330	K02160	ko00620,ko00061,ko00720,ko00640	Biotin_lipoyl	Biotin-requiring enzyme	sp|P0ABE0|BCCP_ECO57 Biotin carboxyl carrier protein of acetyl-CoA carboxylase OS=Escherichia coli O157:H7 OX=83334 GN=accB PE=3 SV=1
gene-E2348C_2026	ftnA	7358.12	6935.25	3237.52	2833.82	-1.23542	7.0452e-33	1.41008e-31	down	Iron-storage protein	P	met	Inorganic ion transport and metabolism	GO:0055082,GO:0006979,GO:0006873,GO:0071248,GO:0006974,GO:0006811,GO:0019725,GO:0065008,GO:0006826,GO:0046914,GO:0098771,GO:0010038,GO:0051641,GO:0030003,GO:0042802,GO:0050801,GO:0010035,GO:0008198,GO:0000041,GO:0042592,GO:0055080,GO:0016491,GO:0006875,GO:0055072,GO:0055076,GO:0071241,GO:0006879,GO:0042221,GO:0030001,GO:0006812,GO:0005506,GO:0033554,GO:0046916,GO:0055065,GO:0048878,GO:0070887	K02217	ko99980	Ferritin	Ferritin-like domain	sp|P0A9A0|FTNA_ECO57 Bacterial non-heme ferritin OS=Escherichia coli O157:H7 OX=83334 GN=ftnA PE=3 SV=1
gene-E2348C_1867	osmE	14265.3	13917.9	31176.3	28292	1.07728	1.04279e-32	2.07688e-31	up	SmpA / OmlA family	J	ribosomal	Translation, ribosomal structure and biogenesis	GO:0019867,GO:0006970,GO:0009628	K04064	ko99992	SmpA_OmlA	SmpA / OmlA family	sp|P0ADB2|OSME_ECO57 Osmotically-inducible putative lipoprotein OsmE OS=Escherichia coli O157:H7 OX=83334 GN=osmE PE=3 SV=1
gene-E2348C_2698	talA	3326.26	3256.89	7048.02	7073.69	1.10108	1.13884e-32	2.25712e-31	up	Transaldolase is important for the balance of metabolites in the pentose-phosphate pathway	F	met	Nucleotide transport and metabolism	GO:0006091,GO:0006740,GO:0006739,GO:0006796,GO:0016744,GO:1901135,GO:0019637,GO:0005975,GO:0006793,GO:0051156,GO:0006098	K00616	ko00030	TAL_FSA	Transaldolase/Fructose-6-phosphate aldolase	sp|P0A869|TALA_ECO57 Transaldolase A OS=Escherichia coli O157:H7 OX=83334 GN=talA PE=3 SV=1
gene-E2348C_2123	erfK	1630.22	1469.87	3975.16	3678.53	1.30387	1.37249e-32	2.70701e-31	up	Responsible, at least in part, for anchoring of the major outer membrane lipoprotein (Lpp, also known as the Braun lipoprotein) to the peptidoglycan via a meso-diaminopimelyl-L- Lys- bond on the terminal residue of Lpp	M	met	Cell wall/membrane/envelope biogenesis	-	K16291	ko01011,ko01002	-	-	sp|P39176|ERFK_ECOLI Probable L,D-transpeptidase ErfK/SrfK OS=Escherichia coli (strain K12) OX=83333 GN=erfK PE=1 SV=2
gene-E2348C_4213	sodA	18100.8	16803.9	8334.55	7474.77	-1.1427	1.41206e-32	2.77159e-31	down	radicals which are normally produced within the cells and which are toxic to biological systems	P	met	Inorganic ion transport and metabolism	GO:0006979,GO:0098754,GO:0062197,GO:0071248,GO:0009636,GO:0098869,GO:0046914,GO:0097237,GO:0009628,GO:1990748,GO:0010038,GO:0010447,GO:0016209,GO:0000302,GO:1901700,GO:0010035,GO:0009266,GO:0034614,GO:0009408,GO:0016491,GO:0034599,GO:0009268,GO:0071241,GO:1901701,GO:0042221,GO:0030145,GO:0033554,GO:0070887	K04564	ko05016,ko04211,ko04213,ko04068,ko04013,ko05208,ko05417,ko04146,ko04212	Sod_Fe_C	Iron/manganese superoxide dismutases, C-terminal domain	sp|P66828|SODM_ECO57 Superoxide dismutase [Mn] OS=Escherichia coli O157:H7 OX=83334 GN=sodA PE=3 SV=2
gene-E2348C_2045	amyA	1400.42	1650.05	4012.72	3807.1	1.35791	1.57272e-32	3.0721e-31	up	alpha-amylase activity	G	met	Carbohydrate transport and metabolism	GO:0005509,GO:0016798,GO:0004553,GO:0005975	K01176	ko04970,ko00500,ko04972,ko04973	Alpha-amylase	Alpha amylase, catalytic domain	sp|P26612|AMY2_ECOLI Cytoplasmic alpha-amylase OS=Escherichia coli (strain K12) OX=83333 GN=amyA PE=1 SV=3
gene-E2348C_4177	typA	12508.8	13396.3	6217.93	6123.95	-1.0697	2.65296e-32	5.15741e-31	down	Probably interacts with the ribosomes in a GTP dependent manner	T	ribosomal	Signal transduction mechanisms	-	K06207	ko99995	GTP_EFTU	Elongation factor Tu GTP binding domain	sp|P0A3B2|TYPA_ECO27 GTP-binding protein TypA/BipA OS=Escherichia coli O127:H6 (strain E2348/69 / EPEC) OX=574521 GN=typA PE=3 SV=1
gene-E2348C_3740	slp	1061.64	753.373	3061.3	2908.06	1.71788	2.88628e-32	5.58426e-31	up	Outer membrane protein slp	M	met	Cell wall/membrane/envelope biogenesis	GO:0031975,GO:0009279,GO:0042802,GO:0019867,GO:0030312,GO:0030313	K07285	ko99992	Slp	Outer membrane lipoprotein Slp family	sp|P37194|SLP_ECOLI Outer membrane protein slp OS=Escherichia coli (strain K12) OX=83333 GN=slp PE=1 SV=1
gene-E2348C_2018	otsB	2452.35	2192.69	5279.03	5672.17	1.23746	3.23151e-32	6.22257e-31	up	Removes the phosphate from trehalose 6-phosphate to produce free trehalose	G	met	Carbohydrate transport and metabolism	GO:0006796,GO:0034637,GO:0016788,GO:0042578,GO:0009628,GO:0000287,GO:0016311,GO:0044262,GO:0005975,GO:0006793,GO:0005984,GO:0009311,GO:0016051,GO:0009266,GO:0009312,GO:0016791,GO:0006970,GO:0019203,GO:0033554,GO:0009409	K01087	ko00500	-	-	sp|P31678|OTSB_ECOLI Trehalose-6-phosphate phosphatase OS=Escherichia coli (strain K12) OX=83333 GN=otsB PE=1 SV=2
gene-E2348C_3164	serA	6595.34	6755.07	3151.82	2912.59	-1.13857	5.15965e-32	9.88852e-31	down	Catalyzes the reversible oxidation of 3-phospho-D- glycerate to 3-phosphonooxypyruvate, the first step of the phosphorylated L-serine biosynthesis pathway. Also catalyzes the reversible oxidation of 2-hydroxyglutarate to 2-oxoglutarate	E	met	Amino acid transport and metabolism	GO:0051287,GO:0046394,GO:0043177,GO:0016616,GO:0008652,GO:0016597,GO:0016614,GO:0070403,GO:0009069,GO:0044283,GO:0006563,GO:0006520,GO:0042802,GO:1901605,GO:1901607,GO:0016053,GO:0016491,GO:0009070,GO:0031406	K00058	ko00680,ko00260,ko00270,ko04147	2-Hacid_dh_C	D-isomer specific 2-hydroxyacid dehydrogenase, NAD binding domain	sp|P0A9T2|SERA_ECO57 D-3-phosphoglycerate dehydrogenase OS=Escherichia coli O157:H7 OX=83334 GN=serA PE=3 SV=2
gene-E2348C_4469	groL	9486.8	10735.8	4590.51	4477.98	-1.15709	6.21632e-32	1.18577e-30	down	Prevents misfolding and promotes the refolding and proper assembly of unfolded polypeptides generated under stress conditions	O	met	Posttranslational modification, protein turnover, chaperones	GO:0051301,GO:0019058,GO:0009628,GO:0000287,GO:0035639,GO:0140657,GO:0017111,GO:0042802,GO:0009266,GO:0016818,GO:0009408,GO:0061077,GO:0016887,GO:0006457,GO:0032559,GO:0030554,GO:0051082,GO:0016462,GO:0009314,GO:0016032,GO:0005524,GO:0042026,GO:0016817	K04077	ko05134,ko03019,ko03110,ko04940,ko03029,ko05152,ko04147,ko05417,ko03018,ko04212	Cpn60_TCP1	TCP-1/cpn60 chaperonin family	sp|A1AJ51|CH601_ECOK1 60 kDa chaperonin 1 OS=Escherichia coli O1:K1 / APEC OX=405955 GN=groL1 PE=3 SV=1
gene-E2348C_3391	yqjD	2150.25	2181.1	4936.21	4723.34	1.15709	7.76967e-32	1.47515e-30	up	ribosome binding	S	ribosomal	Function unknown	GO:0043024,GO:0060187,GO:0044877,GO:0043022,GO:0043021	-	-	DUF883	DUF883 N-terminal domain	sp|P64583|YQJD_ECO57 Uncharacterized protein YqjD OS=Escherichia coli O157:H7 OX=83334 GN=yqjD PE=3 SV=1
gene-E2348C_3591	rpsL	13106.5	14443.7	6168.82	6583.88	-1.11123	1.87799e-31	3.54897e-30	down	Interacts with and stabilizes bases of the 16S rRNA that are involved in tRNA selection in the A site and with the mRNA backbone. Located at the interface of the 30S and 50S subunits, it traverses the body of the 30S subunit contacting proteins on the other side and probably holding the rRNA structure together. The combined cluster of proteins S8, S12 and S17 appears to hold together the shoulder…	J	ribosomal	Translation, ribosomal structure and biogenesis	GO:0043043,GO:0043226,GO:0019843,GO:0006518,GO:0048518,GO:0043228,GO:0051252,GO:0046677,GO:0043604,GO:0051173,GO:0044391,GO:0043603,GO:0005840,GO:0003735,GO:0005198,GO:0080090,GO:0003723,GO:0051171,GO:0015935,GO:0031325,GO:0043229,GO:0000049,GO:0031323,GO:0034645,GO:0048522,GO:0009893,GO:0019222,GO:0010604,GO:0022626,GO:0019219,GO:0051254,GO:1990904,GO:0042221,GO:0006396,GO:0043232,GO:0044267,GO:…	K02950	ko03011,ko03010	-	-	sp|A7ZSL7|RS12_ECO24 30S ribosomal protein S12 OS=Escherichia coli O139:H28 (strain E24377A / ETEC) OX=331111 GN=rpsL PE=3 SV=1
gene-E2348C_0761	glnQ	3851.68	3393.87	8614.78	7960.05	1.19385	3.25777e-31	6.12793e-30	up	Glutamine transport ATP-binding protein glnQ	E	met	Amino acid transport and metabolism	GO:0006820,GO:0046942,GO:0015849,GO:0140359,GO:1903825,GO:0008514,GO:0042626,GO:0006811,GO:0006865,GO:0022804,GO:0008509,GO:0035639,GO:0140657,GO:0015075,GO:0015804,GO:0046943,GO:0017111,GO:0015175,GO:1905039,GO:0015179,GO:0016818,GO:0003333,GO:0015399,GO:0015711,GO:0005342,GO:0015171,GO:0016887,GO:0032559,GO:0030554,GO:0071702,GO:0071705,GO:0016462,GO:0005524,GO:0008324,GO:0016817	K10038	ko02000,ko02010	ABC_tran	ABC transporter	sp|P10346|GLNQ_ECOLI Glutamine transport ATP-binding protein GlnQ OS=Escherichia coli (strain K12) OX=83333 GN=glnQ PE=1 SV=1
gene-E2348C_2397	arnB	550.241	533.157	1619.73	1501.11	1.5263	3.33921e-31	6.25217e-30	up	Catalyzes the conversion of UDP-4-keto-arabinose (UDP- Ara4O) to UDP-4-amino-4-deoxy-L-arabinose (UDP-L-Ara4N). The modified arabinose is attached to lipid A and is required for resistance to polymyxin and cationic antimicrobial peptides	M	met	Cell wall/membrane/envelope biogenesis	GO:0006629,GO:0008653,GO:0006796,GO:0034637,GO:1901271,GO:0046493,GO:0006644,GO:0008654,GO:0009103,GO:0046677,GO:0008483,GO:0044262,GO:0044264,GO:0006793,GO:0005975,GO:0009311,GO:1903509,GO:0005976,GO:0000271,GO:0009247,GO:0030170,GO:0006664,GO:0009245,GO:0016051,GO:0008610,GO:0070279,GO:0034645,GO:0044255,GO:0033692,GO:0019842,GO:1901269,GO:0090407,GO:0006643,GO:1901137,GO:0009312,GO:0042221,GO:…	K07806	ko00520,ko01503,ko02020,ko01007	-	-	sp|B7UFR5|ARNB_ECO27 UDP-4-amino-4-deoxy-L-arabinose--oxoglutarate aminotransferase OS=Escherichia coli O127:H6 (strain E2348/69 / EPEC) OX=574521 GN=arnB PE=3 SV=2
gene-E2348C_0032	carA	510.321	754.427	95.3346	105.023	-2.65777	9.00059e-31	1.67749e-29	down	Carbamoyl-phosphate synthetase glutamine chain	F	met	Nucleotide transport and metabolism	GO:0046112,GO:0009220,GO:0019856,GO:0009218,GO:0046394,GO:0006796,GO:0009064,GO:0009260,GO:0008652,GO:0009124,GO:0072528,GO:0009259,GO:0009173,GO:0006526,GO:0006220,GO:0035639,GO:0009117,GO:0006525,GO:0016879,GO:0009112,GO:0006221,GO:0055086,GO:0006793,GO:0044283,GO:1901293,GO:0009123,GO:0009084,GO:0072527,GO:0009156,GO:0006520,GO:0006753,GO:0006222,GO:0006541,GO:1902494,GO:0016874,GO:1901605,GO:…	K01956	ko00240,ko00250	GATase	Glutamine amidotransferase class-I	sp|Q8FLB1|CARA_ECOL6 Carbamoyl-phosphate synthase small chain OS=Escherichia coli O6:H1 (strain CFT073 / ATCC 700928 / UPEC) OX=199310 GN=carA PE=3 SV=2
gene-E2348C_0903	cmk	3201.11	3343.29	1416.54	1408.76	-1.21189	1.07675e-30	1.99765e-29	down	Belongs to the cytidylate kinase family. Type 1 subfamily	F	met	Nucleotide transport and metabolism	GO:0006796,GO:0010212,GO:0015949,GO:0016301,GO:0016776,GO:0010165,GO:0006220,GO:0019001,GO:0009628,GO:0035639,GO:0009117,GO:0055086,GO:0006793,GO:0032561,GO:1901293,GO:0009123,GO:0016310,GO:0072527,GO:0097216,GO:0006753,GO:0009165,GO:0090407,GO:0032559,GO:0030554,GO:0009314,GO:0019637,GO:0005524,GO:0016772	K00945	ko00240	Cytidylate_kin	Cytidylate kinase	sp|A7ZJZ9|KCY_ECO24 Cytidylate kinase OS=Escherichia coli O139:H28 (strain E24377A / ETEC) OX=331111 GN=cmk PE=3 SV=1
gene-E2348C_2997	E2348C_2997	3882.97	3601.44	7999.44	7837.82	1.08139	2.8204e-30	5.20877e-29	up	TOBE domain	H	met	Coenzyme transport and metabolism	-	K02019	ko03000	TOBE	TOBE domain	sp|Q9F4K4|MODE_HERSE Molybdenum transport protein ModE OS=Herbaspirillum seropedicae OX=964 GN=modE PE=3 SV=1
gene-E2348C_0918	ycbB	5302.81	5029.16	10496.4	10650.8	1.03339	2.87731e-30	5.28982e-29	up	cysteine-type carboxypeptidase activity	M		Cell wall/membrane/envelope biogenesis	-	K21470	ko01011,ko01002	YkuD	L,D-transpeptidase catalytic domain	sp|P22525|YCBB_ECOLI Probable L,D-transpeptidase YcbB OS=Escherichia coli (strain K12) OX=83333 GN=ycbB PE=3 SV=2
gene-E2348C_3390	yqjC	7340.86	6784.58	14819.2	14230.7	1.04025	6.00551e-30	1.09912e-28	up	Protein of unknown function (DUF1090)	S	met	Function unknown	-	-	-	DUF1090	Protein of unknown function (DUF1090)	sp|P42616|YQJC_ECOLI Protein YqjC OS=Escherichia coli (strain K12) OX=83333 GN=yqjC PE=1 SV=3
gene-E2348C_0176	pyrH	4000.57	4263.15	1820.02	1877.75	-1.1601	8.08822e-30	1.47365e-28	down	Catalyzes the reversible phosphorylation of UMP to UDP	F	met	Nucleotide transport and metabolism	GO:0009220,GO:0009142,GO:0009218,GO:0006796,GO:0009132,GO:0009260,GO:0016301,GO:0072528,GO:0009259,GO:0016776,GO:0006220,GO:0035639,GO:0009117,GO:0006221,GO:0055086,GO:0006793,GO:1901293,GO:0009123,GO:0016310,GO:0072527,GO:0006753,GO:0042802,GO:0009141,GO:0009165,GO:0009201,GO:1901137,GO:0090407,GO:0009199,GO:0032559,GO:0030554,GO:0009185,GO:0046390,GO:0019637,GO:1901135,GO:0005524,GO:0016772,GO:…	K09903	ko00240	AA_kinase	Amino acid kinase family	sp|A7ZHR1|PYRH_ECO24 Uridylate kinase OS=Escherichia coli O139:H28 (strain E24377A / ETEC) OX=331111 GN=pyrH PE=3 SV=1
gene-E2348C_3531	fis	2028.34	1984.06	811.789	747.839	-1.36355	1.04772e-29	1.90039e-28	down	Activates ribosomal RNA transcription. Plays a direct role in upstream activation of rRNA promoters	K	ribosomal	Transcription	GO:0009890,GO:0031328,GO:0003690,GO:0010556,GO:0097659,GO:0006351,GO:0043226,GO:0051172,GO:0000976,GO:0006355,GO:0003700,GO:1903507,GO:0001067,GO:0048518,GO:0051253,GO:0043228,GO:0051252,GO:0032993,GO:0048519,GO:0060255,GO:0005694,GO:0031324,GO:0045934,GO:0009628,GO:0051173,GO:2001141,GO:0045893,GO:0080090,GO:0043565,GO:0048523,GO:0045892,GO:0010557,GO:1902679,GO:0051171,GO:0031325,GO:0043229,GO:…	K03557	ko03000,ko03036,ko03400,ko05111	HTH_8	Bacterial regulatory protein, Fis family	sp|A8AQG0|FIS_CITK8 DNA-binding protein Fis OS=Citrobacter koseri (strain ATCC BAA-895 / CDC 4225-83 / SGSC4696) OX=290338 GN=fis PE=3 SV=1
gene-E2348C_4043	atpG	4845.35	5678.22	2075.21	2282.45	-1.2719	1.44182e-29	2.6036e-28	down	Produces ATP from ADP in the presence of a proton gradient across the membrane. The gamma chain is believed to be important in regulating ATPase activity and the flow of protons through the CF(0) complex	C	met	Energy production and conversion	GO:0009142,GO:0022853,GO:0006796,GO:0046034,GO:0009260,GO:0015078,GO:0009144,GO:0042626,GO:0006811,GO:0009259,GO:0015252,GO:0005216,GO:0022804,GO:0009205,GO:0035639,GO:0009117,GO:0098796,GO:0055086,GO:0006793,GO:0015075,GO:0140657,GO:1901293,GO:0006164,GO:0022890,GO:0072522,GO:0006753,GO:0045259,GO:0016874,GO:0072521,GO:0009150,GO:0009141,GO:0015399,GO:0009165,GO:0009201,GO:1901137,GO:0090407,GO:…	K02115	ko00194,ko00195,ko00190	ATP-synt	ATP synthase	sp|B7UMJ8|ATPG_ECO27 ATP synthase gamma chain OS=Escherichia coli O127:H6 (strain E2348/69 / EPEC) OX=574521 GN=atpG PE=3 SV=1
gene-E2348C_2282	yohC	289.146	296.081	946.605	1021.26	1.74966	1.74958e-29	3.13151e-28	up	cellular response to DNA damage stimulus	S	unknown	Function unknown	GO:0006974,GO:0033554	-	-	Yip1	Yip1 domain	sp|P0AD18|YOHC_ECOL6 Inner membrane protein YohC OS=Escherichia coli O6:H1 (strain CFT073 / ATCC 700928 / UPEC) OX=199310 GN=yohC PE=3 SV=1
gene-E2348C_4510	aidB	1243.98	1319.19	2927.45	3093.66	1.2321	2.16629e-29	3.86037e-28	up	Part of the adaptive DNA-repair response to alkylating agents. Could prevent alkylation damage by protecting DNA and destroying alkylating agents that have yet to reach their DNA target. Binds to double-stranded DNA with a preference for a DNA region that includes its own promoter. Shows weak isovaleryl-CoA dehydrogenase activity in vitro	I	met	Lipid transport and metabolism	GO:0009890,GO:0016627,GO:0010556,GO:0097659,GO:0006351,GO:0051172,GO:0006974,GO:0006355,GO:1903507,GO:0051253,GO:0051252,GO:0048519,GO:0031324,GO:0045934,GO:2001141,GO:0080090,GO:0043565,GO:0048523,GO:0045892,GO:1902679,GO:0051171,GO:0010605,GO:0042802,GO:0031323,GO:0031327,GO:0019222,GO:0019219,GO:0016491,GO:0009889,GO:0010468,GO:0010558,GO:0033554,GO:0031326,GO:0032774,GO:1903506,GO:0009892,GO:…	K09456	ko99983	Acyl-CoA_dh_M	Acyl-CoA dehydrogenase, middle domain	sp|P33224|AIDB_ECOLI Putative acyl-CoA dehydrogenase AidB OS=Escherichia coli (strain K12) OX=83333 GN=aidB PE=1 SV=3
gene-E2348C_0162	clcA	1659.35	1493.05	3651.6	3612.44	1.20442	3.66839e-29	6.50859e-28	up	proton pump that is linked to amino acid decarboxylation, as part of the extreme acid resistance (XAR) response	P	met	Inorganic ion transport and metabolism	GO:0015291,GO:0022836,GO:1902600,GO:0006820,GO:0022853,GO:0098655,GO:0015298,GO:0062197,GO:0015078,GO:0006811,GO:0098660,GO:0005216,GO:0098656,GO:0034220,GO:0022804,GO:0008509,GO:0009628,GO:0071467,GO:0015075,GO:0098661,GO:0022890,GO:0010447,GO:0104004,GO:0098662,GO:0042802,GO:0015299,GO:0071468,GO:0015318,GO:0022803,GO:0009268,GO:0015267,GO:0042221,GO:0015297,GO:0015698,GO:0006812,GO:0071214,GO:…	K03281	ko99977	Voltage_CLC	Voltage gated chloride channel	sp|A7ZHP7|CLCA_ECO24 H(+)/Cl(-) exchange transporter ClcA OS=Escherichia coli O139:H28 (strain E24377A / ETEC) OX=331111 GN=clcA PE=3 SV=1
gene-E2348C_3253	yghJ	5476.51	6357.84	2616.41	2575.79	-1.18863	5.07634e-29	8.96747e-28	down	N-terminal domain of M60-like peptidases	M	met	Cell wall/membrane/envelope biogenesis	-	K10939	ko05111	DUF4092	Domain of unknown function (DUF4092)	sp|P0CK95|ACFD_ECOLI Putative lipoprotein AcfD homolog OS=Escherichia coli (strain K12) OX=83333 GN=yghJ PE=3 SV=1
gene-E2348C_4048	atpB	5265.05	5674.01	2582.7	2525.99	-1.09853	8.24361e-29	1.4437e-27	down	it plays a direct role in the translocation of protons across the membrane	C	met	Energy production and conversion	GO:0009142,GO:0022853,GO:0006796,GO:0046034,GO:0009260,GO:0015078,GO:0009144,GO:0042626,GO:0006811,GO:0009259,GO:0015252,GO:0005216,GO:0022804,GO:0009205,GO:0009117,GO:0098796,GO:0055086,GO:0006793,GO:0015075,GO:0140657,GO:1901293,GO:0006164,GO:0022890,GO:0072522,GO:0006753,GO:0045259,GO:0016874,GO:0072521,GO:0009150,GO:0009141,GO:0015399,GO:0009165,GO:0009201,GO:1901137,GO:0090407,GO:0015318,GO:…	K02108	ko03110,ko00194,ko00195,ko00190	ATP-synt_A	ATP synthase A chain	sp|B7UMK3|ATP6_ECO27 ATP synthase subunit a OS=Escherichia coli O127:H6 (strain E2348/69 / EPEC) OX=574521 GN=atpB PE=3 SV=1
gene-E2348C_1753	ydhS	1756.45	1523.61	4085.91	3764.55	1.2591	8.66564e-29	1.51109e-27	up	FAD-NAD(P)-binding	S	unknown	Function unknown	-	-	-	-	-	sp|P77148|YDHS_ECOLI Uncharacterized protein YdhS OS=Escherichia coli (strain K12) OX=83333 GN=ydhS PE=4 SV=1
gene-E2348C_1150	bssS	4373.87	4144.08	9691.39	8621.88	1.10428	1.12034e-28	1.94527e-27	up	Represses biofilm formation in M9C glu and LB glu media but not in M9C and LB media. Seems to act as a global regulator of several genes involved in catabolite repression and stress response and regulation of the uptake and export of signaling pathways. Could be involved the regulation of indole as well as uptake and export of AI-2 through a cAMP-dependent pathway	S	regul	Function unknown	GO:0098743,GO:0042710,GO:0051703,GO:0098630,GO:0090609,GO:0044010,GO:0090605,GO:1900190	K12148	ko02048	BssS	BssS protein family	sp|P0AB34|BSSS_ECOL6 Biofilm regulator BssS OS=Escherichia coli O6:H1 (strain CFT073 / ATCC 700928 / UPEC) OX=199310 GN=bssS PE=3 SV=1
gene-E2348C_0002	thrA	6000.86	6869.92	2618.33	2944.28	-1.21015	1.8279e-28	3.16032e-27	down	homoserine dehydrogenase I	E	met	Amino acid transport and metabolism	GO:0046394,GO:0006796,GO:0016616,GO:0008652,GO:0044085,GO:0016301,GO:0009067,GO:0016614,GO:0006566,GO:0051289,GO:0016774,GO:0009069,GO:0046451,GO:0043933,GO:0016043,GO:0035639,GO:0051262,GO:0044283,GO:0006793,GO:0016310,GO:0065003,GO:0006520,GO:0042802,GO:0009089,GO:1901605,GO:0022607,GO:1901607,GO:0016053,GO:0009085,GO:0016491,GO:0051259,GO:0009070,GO:0032559,GO:0050661,GO:0030554,GO:0051260,GO:…	K12524	ko00300,ko00260,ko00270,ko00261	Homoserine_dh	Homoserine dehydrogenase	sp|P00561|AK1H_ECOLI Bifunctional aspartokinase/homoserine dehydrogenase 1 OS=Escherichia coli (strain K12) OX=83333 GN=thrA PE=1 SV=2
gene-E2348C_1704	hdhA	786.52	788.145	2033.8	1913.96	1.32589	2.57843e-28	4.42032e-27	up	7-alpha-dehydroxylation of cholic acid, yielding deoxycholic acid and lithocholic acid, respectively. Highest affinity with taurochenodeoxycholic acid	IQ	met	Lipid transport and metabolism;Secondary metabolites biosynthesis, transport and catabolism	GO:0006629,GO:0072329,GO:0051287,GO:1901615,GO:0046395,GO:0032787,GO:0044248,GO:0042802,GO:0016616,GO:0016042,GO:0016054,GO:0044282,GO:0016491,GO:0016614	K00076	ko00121	-	-	sp|P0AET9|HDHA_ECO57 7-alpha-hydroxysteroid dehydrogenase OS=Escherichia coli O157:H7 OX=83334 GN=hdhA PE=3 SV=1
gene-E2348C_2122	nac	14823.1	9225.93	162445	154486	3.72013	3.07188e-28	5.24414e-27	up	Transcriptional activator for the hut, put and ure operons and repressor for the gdh and gltB operons in response to nitrogen limitation. Negative regulator of its own expression (By similarity)	K	regul	Transcription	GO:0009890,GO:0031328,GO:2001057,GO:0010556,GO:0097659,GO:0006351,GO:0051172,GO:0042126,GO:0003700,GO:0042128,GO:0006355,GO:1903507,GO:0048518,GO:0051253,GO:0051252,GO:0048519,GO:0060255,GO:0031324,GO:0045934,GO:0051173,GO:2000142,GO:0006352,GO:2001141,GO:0045893,GO:0080090,GO:0048523,GO:0045892,GO:0010557,GO:1902679,GO:0051171,GO:0031325,GO:1903508,GO:0010605,GO:0031326,GO:0031323,GO:0071941,GO:…	K19338	ko03000	-	-	sp|Q47005|NAC_ECOLI Nitrogen assimilation regulatory protein nac OS=Escherichia coli (strain K12) OX=83333 GN=nac PE=3 SV=1
gene-E2348C_3342	glgS	1469.47	1543.63	3292.41	3503.8	1.17351	3.63743e-28	6.18363e-27	up	Major determinant of cell surface composition. Negatively regulates motility, adhesion and synthesis of biofilm exopolysaccharides	S	unknown	Function unknown	GO:0097588,GO:0044011,GO:0051703,GO:0040012,GO:0040013,GO:0042710,GO:1900190,GO:0048870,GO:0048518,GO:0048519,GO:1902201,GO:0040011,GO:0032879,GO:0006928,GO:2000145,GO:0098630,GO:0044262,GO:0005975,GO:0051270,GO:0080090,GO:2000146,GO:0048523,GO:0006109,GO:0031325,GO:0031323,GO:0051271,GO:0048522,GO:0051674,GO:0090609,GO:0044010,GO:0009893,GO:0019222,GO:0098743,GO:1900231,GO:0071973,GO:0001539,GO:…	K22720	ko99993	-	-	sp|B7UIV7|GLGS_ECO27 Surface composition regulator OS=Escherichia coli O127:H6 (strain E2348/69 / EPEC) OX=574521 GN=glgS PE=3 SV=1
gene-E2348C_0495	entC	3197.87	4355.87	1315.42	1321.85	-1.51822	4.04079e-28	6.84073e-27	down	Involved in the biosynthesis of the siderophore enterobactin (macrocyclic trimeric lactone of N-(2,3- dihydroxybenzoyl)-serine). Catalyzes the reversible conversion of chorismate to isochorismate	HQ	met	Coenzyme transport and metabolism;Secondary metabolites biosynthesis, transport and catabolism	GO:0016866,GO:1901615,GO:0043043,GO:1901617,GO:0019290,GO:0006518,GO:0009712,GO:0044550,GO:0043604,GO:0000287,GO:0043603,GO:1901334,GO:0016853,GO:0018958,GO:0019748,GO:1901336,GO:0009237,GO:0019184,GO:0016999	K02361	ko01053,ko00130	Chorismate_bind	chorismate binding enzyme	sp|P0AEJ3|ENTC_ECO57 Isochorismate synthase EntC OS=Escherichia coli O157:H7 OX=83334 GN=entC PE=3 SV=1
gene-E2348C_0124	speE	3701.72	3793.21	1709.28	1755.52	-1.11309	7.26322e-28	1.2245e-26	down	Catalyzes the irreversible transfer of a propylamine group from the amino donor S-adenosylmethioninamine (decarboxy- AdoMet) to putrescine (1,4-diaminobutane) to yield spermidine	E	met	Amino acid transport and metabolism	GO:0042401,GO:0006595,GO:0006576,GO:0044106,GO:0016765,GO:0009309,GO:0009308	K00797	ko00480,ko00270,ko00330	Spermine_synth	Spermine/spermidine synthase domain	sp|B7UIG9|SPEE_ECO27 Polyamine aminopropyltransferase OS=Escherichia coli O127:H6 (strain E2348/69 / EPEC) OX=574521 GN=speE PE=3 SV=1
gene-E2348C_0790	dacC	1579.51	1777.54	3819.16	3768.17	1.17627	1.02217e-27	1.70908e-26	up	Belongs to the peptidase S11 family	M	met	Cell wall/membrane/envelope biogenesis	GO:0006022,GO:0008233,GO:0009002,GO:0033293,GO:0071555,GO:0008360,GO:0008236,GO:0043177,GO:0006024,GO:0004185,GO:0044085,GO:0022603,GO:0044036,GO:0065008,GO:0070008,GO:0016043,GO:0032502,GO:0006508,GO:0030313,GO:0009410,GO:0071554,GO:1901681,GO:0033218,GO:0022604,GO:0042546,GO:0140096,GO:0000270,GO:0048856,GO:0009653,GO:0034645,GO:0000902,GO:0009273,GO:0009252,GO:0050793,GO:0045229,GO:0017171,GO:…	K07258	ko01011,ko01002,ko00550	Peptidase_S11	D-alanyl-D-alanine carboxypeptidase	sp|P08506|DACC_ECOLI D-alanyl-D-alanine carboxypeptidase DacC OS=Escherichia coli (strain K12) OX=83333 GN=dacC PE=1 SV=2
gene-E2348C_1056	ymdF	627.922	489.956	1804.62	1591.65	1.60339	2.57314e-27	4.2672e-26	up	-	-		-	-	K06884	ko99997	-	-	sp|P56614|YMDF_ECOLI Uncharacterized protein YmdF OS=Escherichia coli (strain K12) OX=83333 GN=ymdF PE=3 SV=1
gene-E2348C_3392	yqjE	1273.11	1173.79	2753.15	2898.1	1.20778	3.19139e-27	5.24964e-26	up	Putative Actinobacterial Holin-X, holin superfamily III	S	met	Function unknown	-	-	-	Phage_holin_3_6	Putative Actinobacterial Holin-X, holin superfamily III	sp|P64586|YQJE_ECO57 Inner membrane protein YqjE OS=Escherichia coli O157:H7 OX=83334 GN=yqjE PE=3 SV=1
gene-E2348C_4446	melR	1635.62	1525.71	566.23	621.992	-1.4113	4.7916e-27	7.8501e-26	down	Transcription activator for the expression of the melAB operon. MelR binds at two sites located upstream of the melAB transcription site	K	regul	Transcription	GO:0010556,GO:0097659,GO:0006351,GO:0003700,GO:0006355,GO:0051252,GO:2001141,GO:0080090,GO:0043565,GO:0051171,GO:0031323,GO:0019222,GO:0019219,GO:0009889,GO:0140110,GO:0010468,GO:0031326,GO:0032774,GO:1903506,GO:0060255	K23237	ko03000	HTH_AraC	Bacterial regulatory helix-turn-helix proteins, AraC family	sp|P0ACH9|MELR_ECOL6 Melibiose operon regulatory protein OS=Escherichia coli O6:H1 (strain CFT073 / ATCC 700928 / UPEC) OX=199310 GN=melR PE=3 SV=1
gene-E2348C_1554	gapC	1426.31	1381.36	3328.04	3034.81	1.18023	5.20331e-27	8.49038e-26	up	Belongs to the glyceraldehyde-3-phosphate dehydrogenase family	G	met	Carbohydrate transport and metabolism	-	K00134	ko05010,ko05132,ko05130,ko04147,ko05415,ko04131,ko04066,ko00010,ko00710	Gp_dh_C	Glyceraldehyde 3-phosphate dehydrogenase, C-terminal domain	sp|P58072|G3P2_ECO57 Glyceraldehyde-3-phosphate dehydrogenase C OS=Escherichia coli O157:H7 OX=83334 GN=gapC PE=3 SV=1
gene-E2348C_2319	yeiQ	2513.84	2310.7	1030.38	1017.64	-1.23614	5.3095e-27	8.629e-26	down	Belongs to the mannitol dehydrogenase family	G	met	Carbohydrate transport and metabolism	GO:1901615,GO:0019400,GO:0006059,GO:0006066,GO:0016616,GO:0044262,GO:0005975,GO:0019751,GO:0016491,GO:0016614	-	-	-	-	sp|P33029|YEIQ_ECOLI Uncharacterized oxidoreductase YeiQ OS=Escherichia coli (strain K12) OX=83333 GN=yeiQ PE=3 SV=1
gene-E2348C_4278	E2348C_4278	402.431	305.564	1118.98	1310.08	1.77929	1.0278e-26	1.65712e-25	up	Sugar (and other) transporter	EGP	trans	Amino acid transport and metabolism;Carbohydrate transport and metabolism;Inorganic ion transport and metabolism	-	K03761	ko02000	Sugar_tr	Sugar (and other) transporter	sp|P16482|CITH_KLEPN Citrate-proton symporter OS=Klebsiella pneumoniae OX=573 GN=citH PE=3 SV=1
gene-E2348C_1475	osmB	3464.36	3251.62	6797.65	6737.79	1.0111	1.4071e-26	2.25081e-25	up	Provides resistance to osmotic stress. May be important for stationary-phase survival	M	unknown	Cell wall/membrane/envelope biogenesis	GO:0031225,GO:0031975,GO:0009279,GO:0006970,GO:0019867,GO:0009628,GO:0031230,GO:0030312,GO:0036405,GO:0030313	K04062	ko99992	-	-	sp|P0ADA9|OSMB_ECO57 Osmotically-inducible lipoprotein B OS=Escherichia coli O157:H7 OX=83334 GN=osmB PE=3 SV=1
gene-E2348C_4041	atpC	5074.08	5629.75	2285.14	2565.83	-1.14164	2.68961e-26	4.28545e-25	down	Produces ATP from ADP in the presence of a proton gradient across the membrane	C	met	Energy production and conversion	GO:0009142,GO:0006796,GO:0046034,GO:0009260,GO:0015078,GO:0009144,GO:0006811,GO:0009259,GO:0015252,GO:0005216,GO:0009205,GO:0035639,GO:0009117,GO:0098796,GO:0055086,GO:0006793,GO:0015075,GO:1901293,GO:0006164,GO:0022890,GO:0072522,GO:0006753,GO:0045259,GO:0016874,GO:0072521,GO:0009150,GO:0009141,GO:0009165,GO:0009201,GO:1901137,GO:0090407,GO:0015318,GO:0009199,GO:0009145,GO:0022803,GO:0016469,GO:…	K02114	ko00194,ko00195,ko00190	-	-	sp|A7ZTU3|ATPE_ECO24 ATP synthase epsilon chain OS=Escherichia coli O139:H28 (strain E24377A / ETEC) OX=331111 GN=atpC PE=3 SV=1
gene-E2348C_0749	rhlE	2045.6	2171.61	871.493	908.996	-1.24391	3.80092e-26	6.03248e-25	down	DEAD-box RNA helicase involved in ribosome assembly. Has RNA-dependent ATPase activity and unwinds double-stranded RNA	F	ribosomal	Nucleotide transport and metabolism	GO:0042255,GO:0022613,GO:0042254,GO:0044085,GO:0140098,GO:0009628,GO:0016043,GO:0035639,GO:0140657,GO:0004386,GO:0003723,GO:0017111,GO:0140640,GO:0008186,GO:0140694,GO:0009266,GO:0022607,GO:0016818,GO:0009408,GO:0070925,GO:0016887,GO:0032559,GO:0006996,GO:0030554,GO:0016462,GO:0005524,GO:0016817	K11927	ko03018,ko03019	DEAD	DEAD/DEAH box helicase	sp|P25888|RHLE_ECOLI ATP-dependent RNA helicase RhlE OS=Escherichia coli (strain K12) OX=83333 GN=rhlE PE=1 SV=3
gene-E2348C_3866	kbl	4569.15	4673.02	2312.1	2214.54	-1.02988	1.36087e-25	2.12661e-24	down	Catalyzes the cleavage of 2-amino-3-ketobutyrate to glycine and acetyl-CoA	H	met	Coenzyme transport and metabolism	GO:1901606,GO:0009068,GO:0016746,GO:0006566,GO:0009069,GO:0016747,GO:0016407,GO:0016054,GO:0044282,GO:0030170,GO:1901565,GO:0006520,GO:0046395,GO:0044248,GO:0016874,GO:0006567,GO:0070279,GO:0009063,GO:1901605,GO:0019842,GO:0016408,GO:0009066	K00639	ko01007,ko00260	-	-	sp|P0AB78|KBL_ECO57 2-amino-3-ketobutyrate coenzyme A ligase OS=Escherichia coli O157:H7 OX=83334 GN=kbl PE=3 SV=1
gene-E2348C_4522	yjfY	310.724	366.677	1089.13	1007.68	1.62962	1.50848e-25	2.3393e-24	up	Protein of unknown function (DUF1471)	S	unknown	Function unknown	GO:0042597	-	-	-	-	sp|P0AF88|YJFY_ECO57 Uncharacterized protein YjfY OS=Escherichia coli O157:H7 OX=83334 GN=yjfY PE=3 SV=1
gene-E2348C_4454	yjdJ	530.82	418.307	1471.43	1345.39	1.56965	1.67172e-25	2.58258e-24	up	GCN5-related N-acetyl-transferase	S	met	Function unknown	-	K06975	ko99997	-	-	sp|P39274|YJDJ_ECOLI Uncharacterized protein YjdJ OS=Escherichia coli (strain K12) OX=83333 GN=yjdJ PE=1 SV=1
gene-E2348C_3497	nanA	98.1802	118.011	480.525	539.603	2.23804	4.30364e-25	6.59838e-24	up	Neu5Ac) to form pyruvate and N-acetylmannosamine (ManNAc) via a Schiff base intermediate	H	met	Coenzyme transport and metabolism	GO:0016830,GO:1901565,GO:0016829,GO:0046395,GO:0006040,GO:0044248,GO:0042802,GO:0046348,GO:0016833,GO:1901135,GO:0043603,GO:0016054,GO:0005975,GO:0044282,GO:1901136	K01639	ko00520	DHDPS	Dihydrodipicolinate synthetase family	sp|A7ZSB8|NANA_ECO24 N-acetylneuraminate lyase OS=Escherichia coli O139:H28 (strain E24377A / ETEC) OX=331111 GN=nanA PE=3 SV=1
gene-E2348C_1582	ydcU	59.3397	46.3614	327.412	413.756	2.81124	7.36733e-25	1.12532e-23	up	ABC transporter permease	P	trans	Inorganic ion transport and metabolism	-	K02054	ko02000,ko02024	BPD_transp_1	Binding-protein-dependent transport system inner membrane component	sp|P77156|YDCU_ECOLI Inner membrane ABC transporter permease protein YdcU OS=Escherichia coli (strain K12) OX=83333 GN=ydcU PE=1 SV=1
gene-E2348C_3884	rpmG	1951.74	2311.75	785.788	883.645	-1.35243	9.91628e-25	1.50335e-23	down	there are paralogous genes in several bacterial genomes, and a CXXC motif for zinc binding and an upstream regulation region of the paralog lacking this motif that are regulated by zinc	J	unknown	Translation, ribosomal structure and biogenesis	GO:0042255,GO:0043043,GO:0022613,GO:0042254,GO:0043226,GO:0071826,GO:0044085,GO:0006518,GO:0043228,GO:0015934,GO:0042273,GO:0000027,GO:0043604,GO:0046677,GO:0044391,GO:0043933,GO:0016043,GO:0043603,GO:0005840,GO:0022618,GO:0003735,GO:0005198,GO:0003723,GO:0065003,GO:0043229,GO:0000049,GO:0140694,GO:0034645,GO:0022607,GO:0022626,GO:0070925,GO:0022625,GO:0006996,GO:1990904,GO:0042221,GO:0043232,GO:…	K02913	ko03011,ko03010	-	-	sp|A8ARM4|RL33_CITK8 50S ribosomal protein L33 OS=Citrobacter koseri (strain ATCC BAA-895 / CDC 4225-83 / SGSC4696) OX=290338 GN=rpmG PE=3 SV=1
gene-E2348C_4526	rplI	5156.08	5837.33	2567.29	2688.06	-1.06475	1.81733e-24	2.73475e-23	down	Binds to the 23S rRNA	J	regul	Translation, ribosomal structure and biogenesis	GO:0043043,GO:0043226,GO:0019843,GO:0006518,GO:0043228,GO:0015934,GO:0043604,GO:0044391,GO:0043603,GO:0005840,GO:0003735,GO:0005198,GO:0003723,GO:0043229,GO:0034645,GO:0070180,GO:0022626,GO:0022625,GO:1990904,GO:0043232,GO:0044267,GO:0019538,GO:0006412	K02939	ko03011,ko03010	-	-	sp|A7ZV74|RL9_ECO24 50S ribosomal protein L9 OS=Escherichia coli O139:H28 (strain E24377A / ETEC) OX=331111 GN=rplI PE=3 SV=1
gene-E2348C_4014	rpmH	2323.96	2798.55	1071.79	1046.61	-1.27402	2.00138e-24	3.0006e-23	down	Belongs to the bacterial ribosomal protein bL34 family	J	ribosomal	Translation, ribosomal structure and biogenesis	GO:0043043,GO:0043226,GO:0006518,GO:0043228,GO:0015934,GO:0043604,GO:0044391,GO:0043603,GO:0005840,GO:0003735,GO:0005198,GO:0043229,GO:0034645,GO:0022626,GO:0022625,GO:1990904,GO:0043232,GO:0044267,GO:0019538,GO:0006412	K02914	ko03011,ko03010	-	-	sp|A7ZTQ9|RL34_ECO24 50S ribosomal protein L34 OS=Escherichia coli O139:H28 (strain E24377A / ETEC) OX=331111 GN=rpmH PE=3 SV=1
gene-E2348C_3871	E2348C_3871	825.361	728.085	1877.8	1875.94	1.27304	2.1408e-24	3.19781e-23	up	Glycosyl transferases group 1	M	met	Cell wall/membrane/envelope biogenesis	-	-	-	-	-	sp|P26470|WAAK_SALTY Lipopolysaccharide 1,2-N-acetylglucosaminetransferase OS=Salmonella typhimurium (strain LT2 / SGSC1412 / ATCC 700720) OX=99287 GN=waaK PE=3 SV=1
gene-E2348C_4024	yieF	1414.44	1394	2975.6	2952.42	1.07778	2.50231e-24	3.72413e-23	up	Can also reduce toxic chromate to insoluble and less toxic Cr(3 ). Catalyzes the transfer of three electrons to Cr(6 ) producing Cr(3 ) and one electron to molecular oxygen without producing the toxic Cr(5 ) species and only producing a minimal amount of reactive oxygen species (ROS). Chromate reduction protects the cell against chromate toxicity, but is likely a secondary activity	S	met	Function unknown	GO:0016651,GO:0044085,GO:0051289,GO:0016655,GO:0043933,GO:0016043,GO:0071466,GO:0051262,GO:0009410,GO:0003955,GO:0006805,GO:0065003,GO:0042802,GO:0022607,GO:0003954,GO:0016491,GO:0051259,GO:0050136,GO:0042221,GO:0051260,GO:0010181,GO:0070887	K19784	ko99988	FMN_red	NADPH-dependent FMN reductase	sp|P0AGE7|CHRR_ECO57 Quinone reductase OS=Escherichia coli O157:H7 OX=83334 GN=chrR PE=3 SV=1
gene-E2348C_3557	rplQ	13078.5	13887.4	6164.97	7118.96	-1.02137	2.84456e-24	4.21805e-23	down	Ribosomal protein L17	J	ribosomal	Translation, ribosomal structure and biogenesis	GO:0042255,GO:0043043,GO:0022613,GO:0042254,GO:0043226,GO:0071826,GO:0044085,GO:0006518,GO:0043228,GO:0015934,GO:0042273,GO:0000027,GO:0043604,GO:0044391,GO:0043933,GO:0016043,GO:0043603,GO:0005840,GO:0022618,GO:0003735,GO:0005198,GO:0065003,GO:0043229,GO:0140694,GO:0034645,GO:0022607,GO:0022626,GO:0070925,GO:0022625,GO:0006996,GO:1990904,GO:0043232,GO:0044267,GO:0019538,GO:0006412	K02879	ko03011,ko03010	Ribosomal_L17	Ribosomal protein L17	sp|A7ZSI3|RL17_ECO24 50S ribosomal protein L17 OS=Escherichia coli O139:H28 (strain E24377A / ETEC) OX=331111 GN=rplQ PE=3 SV=1
gene-E2348C_4673	osmY	5434.44	5437.99	12016	10270.6	1.03544	3.32987e-24	4.91973e-23	up	hyperosmotic response	S	unknown	Function unknown	GO:0006457,GO:0042597,GO:0031975,GO:0006970,GO:0009628,GO:0006972,GO:0030313,GO:0030288,GO:0061077	K04065	ko99996	BON	BON domain	sp|P0AFH9|OSMY_ECOL6 Osmotically-inducible protein Y OS=Escherichia coli O6:H1 (strain CFT073 / ATCC 700928 / UPEC) OX=199310 GN=osmY PE=3 SV=1
gene-E2348_P1_rr__01	E2348_P1_rr__01	371.143	365.623	1062.16	1014.02	1.49459	3.46612e-24	5.10248e-23	up	Integrase core domain	L	unknown	Replication, recombination and repair	-	-	-	rve_3	Integrase core domain	-
gene-E2348C_4437	yjdA	1389.63	1367.66	4192.8	3084.61	1.39999	4.383e-24	6.42892e-23	up	Important for the colocalization of sister nascent DNA strands after replication fork passage during DNA replication, and for positioning and subsequent partitioning of sister chromosomes. Does not have GTPase activity on its own	S	unknown	Function unknown	-	-	-	-	-	sp|P0DM86|CRFC_ECOLX Clamp-binding protein CrfC OS=Escherichia coli OX=562 GN=crfC PE=3 SV=1
gene-E2348C_0320	psiF	692.656	738.622	1874.91	1656.83	1.30279	7.97403e-24	1.16541e-22	up	psiF repeat	S	unknown	Function unknown	-	-	-	PsiF_repeat	psiF repeat	sp|P0AFM5|PSIF_ECOL6 Phosphate starvation-inducible protein PsiF OS=Escherichia coli O6:H1 (strain CFT073 / ATCC 700928 / UPEC) OX=199310 GN=psiF PE=3 SV=1
gene-E2348C_3393	yqjK	712.076	793.413	1799.8	1792.64	1.25456	8.88612e-24	1.29406e-22	up	YqjK-like protein	S	unknown	Function unknown	-	-	-	YqjK	YqjK-like protein	sp|Q47710|YQJK_ECOLI Uncharacterized protein YqjK OS=Escherichia coli (strain K12) OX=83333 GN=yqjK PE=4 SV=1
gene-E2348C_1066	putP	942.961	1006.25	2133.95	2255.29	1.17107	1.36678e-23	1.9833e-22	up	Belongs to the sodium solute symporter (SSF) (TC 2.A.21) family	P	trans	Inorganic ion transport and metabolism	GO:0015291,GO:0010876,GO:0015294,GO:0006820,GO:0046942,GO:0022853,GO:0015849,GO:0006811,GO:0015081,GO:0006865,GO:0022804,GO:0015075,GO:0015804,GO:0031420,GO:0046943,GO:0022890,GO:0006869,GO:0046873,GO:0005342,GO:0015718,GO:0015711,GO:0015171,GO:0015318,GO:0033036,GO:0015293,GO:0030001,GO:0071702,GO:0071705,GO:0006812,GO:0008324,GO:0006814	K11928	ko02000	SSF	Sodium:solute symporter family	sp|P07117|PUTP_ECOLI Sodium/proline symporter OS=Escherichia coli (strain K12) OX=83333 GN=putP PE=1 SV=1
gene-E2348C_4052	mioC	2773.86	2696.34	1247.05	1322.75	-1.08976	2.1015e-23	3.03857e-22	down	electron transporter required for biotin synthase activity	C	trans	Energy production and conversion	GO:0051301,GO:0051302,GO:0010181	K06205	ko99982	-	-	sp|P58208|MIOC_ECO57 Protein MioC OS=Escherichia coli O157:H7 OX=83334 GN=mioC PE=3 SV=2
gene-E2348C_1194	fhuE	2774.94	3470.79	1333.72	1265.71	-1.26486	2.40296e-23	3.46213e-22	down	Outer-membrane receptor for Fe(III)-coprogen, Fe(III)-ferrioxamine B and Fe(III)-rhodotrulic acid	P	trans	Inorganic ion transport and metabolism	GO:1901678,GO:0009279,GO:0098655,GO:0019867,GO:0015343,GO:0006811,GO:0098660,GO:0065008,GO:0034220,GO:0006826,GO:0098771,GO:0030313,GO:0015891,GO:0038023,GO:0098662,GO:0050801,GO:0030312,GO:0000041,GO:0042592,GO:0034755,GO:0055080,GO:0055072,GO:0055076,GO:0060089,GO:0031975,GO:0030001,GO:0015344,GO:0006812,GO:0055065,GO:0048878	K16088	ko02000	TonB_dep_Rec	TonB dependent receptor	sp|P16869|FHUE_ECOLI FhuE receptor OS=Escherichia coli (strain K12) OX=83333 GN=fhuE PE=1 SV=2
gene-E2348C_4045	atpH	2899.01	3188.4	1355.87	1465.8	-1.10914	4.60469e-23	6.56452e-22	down	F(1)F(0) ATP synthase produces ATP from ADP in the presence of a proton or sodium gradient. F-type ATPases consist of two structural domains, F(1) containing the extramembraneous catalytic core and F(0) containing the membrane proton channel, linked together by a central stalk and a peripheral stalk. During catalysis, ATP synthesis in the catalytic domain of F(1) is coupled via a rotary mechanism…	C	met	Energy production and conversion	GO:0009142,GO:0022853,GO:0006796,GO:0046034,GO:0009260,GO:0015078,GO:0009144,GO:0042626,GO:0006811,GO:0009259,GO:0015252,GO:0005216,GO:0022804,GO:0009205,GO:0009117,GO:0098796,GO:0055086,GO:0006793,GO:0015075,GO:0140657,GO:1901293,GO:0006164,GO:0022890,GO:0072522,GO:0006753,GO:0045259,GO:0016874,GO:0072521,GO:0009150,GO:0009141,GO:0015399,GO:0009165,GO:0009201,GO:1901137,GO:0090407,GO:0015318,GO:…	K02113	ko00194,ko00195,ko00190	-	-	sp|A7ZTU7|ATPD_ECO24 ATP synthase subunit delta OS=Escherichia coli O139:H28 (strain E24377A / ETEC) OX=331111 GN=atpH PE=3 SV=1
gene-E2348C_2070	yodC	433.719	359.301	1147.87	1092.79	1.49876	6.41055e-23	9.07528e-22	up	Uncharacterized small protein (DUF2158)	S	unknown	Function unknown	-	-	-	-	-	sp|P64518|YODC_ECO57 Uncharacterized protein YodC OS=Escherichia coli O157:H7 OX=83334 GN=yodC PE=4 SV=1
gene-E2348C_1267	potA	2289.43	2614.15	1086.24	1100.93	-1.16481	8.47253e-23	1.19527e-21	down	Part of the ABC transporter complex PotABCD involved in spermidine putrescine import. Responsible for energy coupling to the transport system	P	trans	Inorganic ion transport and metabolism	GO:0043190,GO:0022853,GO:0098655,GO:0016817,GO:0140359,GO:0015847,GO:0015203,GO:0098797,GO:1902495,GO:0042626,GO:0006811,GO:0034220,GO:0022804,GO:0035639,GO:0015101,GO:0098533,GO:0098796,GO:0015695,GO:0140657,GO:0015075,GO:0017111,GO:0015846,GO:0016818,GO:0015399,GO:0016887,GO:0032559,GO:0030554,GO:0071702,GO:0071705,GO:0016462,GO:0006812,GO:0005524,GO:0008324,GO:1990351	K11072	ko02000,ko02010	ABC_tran	ABC transporter	sp|P69876|POTA_ECO57 Spermidine/putrescine import ATP-binding protein PotA OS=Escherichia coli O157:H7 OX=83334 GN=potA PE=3 SV=1
gene-E2348C_1617	dos	868.517	659.597	2066.55	1954.7	1.39615	8.72413e-23	1.22651e-21	up	Heme-based oxygen sensor protein displaying phosphodiesterase (PDE) activity toward c-di-GMP in response to oxygen availability. Involved in the modulation of intracellular c-di-GMP levels, in association with DosC which catalyzes the biosynthesis of c-di-GMP (diguanylate cyclase activity). Cyclic- di-GMP is a second messenger which controls cell surface- associated traits in bacteria. Has very p…	T	regul	Signal transduction mechanisms	-	K13243	ko99980	EAL	EAL domain	sp|P76129|DOSP_ECOLI Oxygen sensor protein DosP OS=Escherichia coli (strain K12) OX=83333 GN=dosP PE=1 SV=4
gene-E2348C_4571	pyrB	1771.56	2841.75	121.335	171.116	-3.97897	9.58133e-23	1.34238e-21	down	Belongs to the ATCase OTCase family	F	met	Nucleotide transport and metabolism	GO:0046112,GO:0009220,GO:0019856,GO:0009218,GO:0006796,GO:0016741,GO:0043177,GO:0009260,GO:0016597,GO:0009124,GO:0072528,GO:0009259,GO:0009173,GO:0006220,GO:0009117,GO:0009112,GO:0006221,GO:0055086,GO:0006793,GO:1901293,GO:0009123,GO:0072527,GO:0009156,GO:0006520,GO:0006753,GO:0042802,GO:0006222,GO:0006206,GO:0009165,GO:0009174,GO:1901137,GO:0090407,GO:0009129,GO:0009130,GO:0046049,GO:0009161,GO:…	K00609	ko00240,ko00250	OTCace_N	Aspartate/ornithine carbamoyltransferase, carbamoyl-P binding domain	sp|A7ZVC7|PYRB_ECO24 Aspartate carbamoyltransferase OS=Escherichia coli O139:H28 (strain E24377A / ETEC) OX=331111 GN=pyrB PE=3 SV=1
gene-E2348C_3874	rfaJ	1324.89	1549.95	3063.23	3420.5	1.17331	1.07226e-22	1.49711e-21	up	Lipopolysaccharide 1,2-glucosyltransferase	M	met	Cell wall/membrane/envelope biogenesis	-	K03276	ko01005,ko00540	-	-	sp|P27129|RFAJ_ECOLI Lipopolysaccharide 1,2-glucosyltransferase OS=Escherichia coli (strain K12) OX=83333 GN=rfaJ PE=3 SV=2
gene-E2348C_3339	E2348C_3339	366.827	268.686	1004.38	1013.11	1.66717	1.29488e-22	1.80174e-21	up	Protein of unknown function (DUF4051)	S	unknown	Function unknown	-	-	-	-	-	sp|P0DPP7|YQID_ECOLI Protein YqiD OS=Escherichia coli (strain K12) OX=83333 GN=yqiD PE=1 SV=1
gene-E2348C_1843	pheS	2594.76	2881.79	1234.53	1308.27	-1.10676	2.95321e-22	4.09519e-21	down	Belongs to the class-II aminoacyl-tRNA synthetase family. Phe-tRNA synthetase alpha subunit type 1 subfamily	J	ribosomal	Translation, ribosomal structure and biogenesis	GO:0043043,GO:0006418,GO:0006518,GO:0140098,GO:0140101,GO:0034660,GO:0043604,GO:0000287,GO:0035639,GO:0043603,GO:0006399,GO:0003723,GO:0140640,GO:0006520,GO:0000049,GO:0016874,GO:1902494,GO:0034645,GO:0004812,GO:0006412,GO:0032559,GO:0030554,GO:0043038,GO:0044267,GO:0019538,GO:0016875,GO:0005524,GO:0043039	K01889	ko01007,ko00970,ko03016	tRNA-synt_2d	tRNA synthetases class II core domain (F)	sp|B7US97|SYFA_ECO27 Phenylalanine--tRNA ligase alpha subunit OS=Escherichia coli O127:H6 (strain E2348/69 / EPEC) OX=574521 GN=pheS PE=3 SV=1
gene-E2348C_1699	ydgA	19078.2	16173.8	38240.7	33703.5	1.02917	3.02364e-22	4.17859e-21	up	identical protein binding	S	regul	Function unknown	GO:0071973,GO:0097588,GO:0042802,GO:0006928,GO:0051674,GO:0071978,GO:0001539,GO:0040011,GO:0048870	-	-	DUF945	Bacterial protein of unknown function (DUF945)	sp|P77804|YDGA_ECOLI Protein YdgA OS=Escherichia coli (strain K12) OX=83333 GN=ydgA PE=1 SV=1
gene-E2348C_2049	yedK	147.81	194.929	628.823	632.856	1.87947	6.72613e-22	9.20144e-21	up	Belongs to the SOS response-associated peptidase family	E	met	Amino acid transport and metabolism	GO:0009432,GO:0008233,GO:0009991,GO:0140096,GO:0044267,GO:0009605,GO:0006464,GO:0003697,GO:0019538,GO:0036211,GO:0006974,GO:0033554,GO:0006508,GO:0031668,GO:0043412,GO:0071496,GO:0007154	-	-	-	-	sp|P76318|YEDK_ECOLI Putative SOS response-associated peptidase YedK OS=Escherichia coli (strain K12) OX=83333 GN=yedK PE=1 SV=2
gene-E2348C_0325	yaiA	1446.81	1554.16	3105.6	3029.38	1.03152	7.4934e-22	1.02167e-20	up	YaiA protein	S	unknown	Function unknown	-	-	-	-	-	sp|P0AAN7|YAIA_ECO57 Uncharacterized protein YaiA OS=Escherichia coli O157:H7 OX=83334 GN=yaiA PE=4 SV=1
gene-E2348C_2314	fruK	7021.5	6104.96	3114.26	3370.71	-1.01718	9.26724e-22	1.25929e-20	down	Belongs to the carbohydrate kinase PfkB family	F	met	Nucleotide transport and metabolism	GO:0019200,GO:0006796,GO:0016052,GO:0046365,GO:0016301,GO:0016773,GO:0035639,GO:0044262,GO:0005975,GO:0044282,GO:0006793,GO:0016310,GO:0005996,GO:0032559,GO:0046835,GO:0030554,GO:0019318,GO:0005524,GO:0016772,GO:0019320	K00882	ko02060,ko00051	PfkB	pfkB family carbohydrate kinase	sp|P0AEX1|K1PF_ECO57 1-phosphofructokinase OS=Escherichia coli O157:H7 OX=83334 GN=fruK PE=3 SV=1
gene-E2348C_0191	ldcC	1304.39	1289.69	2623.15	2688.06	1.03386	1.39978e-21	1.88947e-20	up	lysine decarboxylase	E	met	Amino acid transport and metabolism	GO:1901606,GO:0016830,GO:1901565,GO:0016829,GO:0006520,GO:0046395,GO:0016831,GO:0044248,GO:0042802,GO:1901605,GO:0009063,GO:0016054,GO:0006553,GO:0009068,GO:0044282,GO:0009066	K01582	ko00310,ko00960	OKR_DC_1	Orn/Lys/Arg decarboxylase, major domain	sp|P52095|DCLZ_ECOLI Constitutive lysine decarboxylase OS=Escherichia coli (strain K12) OX=83333 GN=ldcC PE=1 SV=2
gene-E2348C_2081	yedX	3177.37	2792.22	5757.63	6398.28	1.02609	1.47374e-21	1.98271e-20	up	Belongs to the transthyretin family. 5-hydroxyisourate hydrolase subfamily	S	unknown	Function unknown	-	K07127	ko02000,ko00230	Transthyretin	HIUase/Transthyretin family	sp|Q8XB75|HIUH_ECO57 5-hydroxyisourate hydrolase OS=Escherichia coli O157:H7 OX=83334 GN=hiuH PE=3 SV=1
gene-E2348C_4047	atpE	3415.81	3841.68	1754.54	1797.17	-1.03096	1.99937e-21	2.68101e-20	down	F(1)F(0) ATP synthase produces ATP from ADP in the presence of a proton or sodium gradient. F-type ATPases consist of two structural domains, F(1) containing the extramembraneous catalytic core and F(0) containing the membrane proton channel, linked together by a central stalk and a peripheral stalk. During catalysis, ATP synthesis in the catalytic domain of F(1) is coupled via a rotary mechanism…	C	met	Energy production and conversion	GO:1902600,GO:0009142,GO:0022853,GO:0006796,GO:0098655,GO:0008289,GO:0046034,GO:0009260,GO:0015078,GO:0009144,GO:0042626,GO:0006811,GO:0009259,GO:0098660,GO:0015252,GO:0005216,GO:0034220,GO:0022804,GO:0009205,GO:0009117,GO:0098796,GO:0055086,GO:0006793,GO:0015075,GO:0140657,GO:1901293,GO:0006164,GO:0022890,GO:0072522,GO:0098662,GO:0006753,GO:0045259,GO:0016874,GO:0072521,GO:0009150,GO:0009141,GO:…	K02110	ko00194,ko00195,ko00190	-	-	sp|A8ACP3|ATPL_CITK8 ATP synthase subunit c OS=Citrobacter koseri (strain ATCC BAA-895 / CDC 4225-83 / SGSC4696) OX=290338 GN=atpE PE=3 SV=1
gene-E2348C_3865	tdh	3043.59	3308.52	1422.32	1596.17	-1.0732	2.41946e-21	3.23364e-20	down	Catalyzes the NAD( )-dependent oxidation of L-threonine to 2-amino-3-ketobutyrate	E	met	Amino acid transport and metabolism	GO:1901606,GO:0046394,GO:0016616,GO:0008652,GO:0009068,GO:0016614,GO:0006566,GO:0009069,GO:0046914,GO:0016054,GO:0044282,GO:0044283,GO:1901565,GO:0006563,GO:0006520,GO:0046395,GO:0044248,GO:0006567,GO:0009063,GO:1901605,GO:0008198,GO:1901607,GO:0016053,GO:0016491,GO:0009070,GO:0030145,GO:0005506,GO:0008270,GO:0009066	K00060	ko00260	ADH_zinc_N	Zinc-binding dehydrogenase	sp|B7ULH2|TDH_ECO27 L-threonine 3-dehydrogenase OS=Escherichia coli O127:H6 (strain E2348/69 / EPEC) OX=574521 GN=tdh PE=3 SV=1
gene-E2348C_0068	E2348C_0068	2212.83	1868.16	4358.43	4162	1.06209	3.83184e-21	5.08783e-20	up	ABC transporter substrate-binding protein	S	trans	Function unknown	-	-	-	TctC	Tripartite tricarboxylate transporter family receptor	sp|P70791|YTUY_AGRVI UPF0065 protein in the TAR-I ttuE-ttuC' intergenic region OS=Agrobacterium vitis OX=373 PE=3 SV=1
gene-E2348C_4016	yidC	3821.48	4264.2	1918.25	2082.36	-1.01505	8.5042e-21	1.12549e-19	down	Required for the insertion and or proper folding and or complex formation of integral membrane proteins into the membrane. Involved in integration of membrane proteins that insert both dependently and independently of the Sec translocase complex, as well as at least some lipoproteins. Aids folding of multispanning membrane proteins	U	trans	Intracellular trafficking, secretion, and vesicular transport	GO:0061024,GO:0044085,GO:0045184,GO:0140104,GO:0051205,GO:0043933,GO:0016043,GO:0090150,GO:0051641,GO:0065003,GO:0008104,GO:0034613,GO:0022607,GO:0070727,GO:0015031,GO:0033036,GO:0006457,GO:0072657,GO:0071702,GO:0071705,GO:0051668	K03217	ko02044,ko03060,ko03029,ko02024,ko03070	YidC_periplas	YidC periplasmic domain	sp|B7UMH2|YIDC_ECO27 Membrane protein insertase YidC OS=Escherichia coli O127:H6 (strain E2348/69 / EPEC) OX=574521 GN=yidC PE=3 SV=1
gene-E2348C_0637	modF	3233.47	3168.38	1672.69	1499.3	-1.01334	1.69079e-20	2.21603e-19	down	Involved in the transport of molybdenum into the cell. Involved in photorepair. Could act on UV-induced DNA damage other than pyrimidine dimers	P	trans	Inorganic ion transport and metabolism	GO:0140657,GO:0032559,GO:0043190,GO:0030554,GO:0022804,GO:0005524,GO:0035639,GO:0098533,GO:0098796,GO:0006974,GO:0006281,GO:0033554,GO:0098797,GO:1902495,GO:0015399,GO:0042626,GO:0006259,GO:1990351	K05776	ko02000,ko02010	ABC_tran	ABC transporter	sp|P31060|MODF_ECOLI ABC transporter ATP-binding protein ModF OS=Escherichia coli (strain K12) OX=83333 GN=modF PE=2 SV=2
gene-E2348C_4365	dnaB	2847.23	3123.08	1510.91	1439.54	-1.01703	2.81737e-20	3.67226e-19	down	it exhibits DNA-dependent ATPase activity and contains distinct active sites for ATP binding, DNA binding, and interaction with DnaC protein, primase, and other prepriming proteins	L	met	Replication, recombination and repair	GO:0010212,GO:0043226,GO:0006261,GO:0043228,GO:0032392,GO:0032993,GO:0005694,GO:0005524,GO:0009628,GO:0006260,GO:0016043,GO:0035639,GO:0140657,GO:0051276,GO:0004386,GO:0017111,GO:0140640,GO:0043229,GO:0042802,GO:0016818,GO:0006259,GO:0008094,GO:0003678,GO:0140097,GO:0016887,GO:0030894,GO:0032508,GO:0032559,GO:0006996,GO:0030554,GO:0043232,GO:0016462,GO:0071103,GO:0005657,GO:0009314,GO:0032774,GO:…	K02314	ko04112,ko03032,ko03030	DnaB_C	DnaB-like helicase C terminal domain	sp|P0ACB0|DNAB_ECOLI Replicative DNA helicase OS=Escherichia coli (strain K12) OX=83333 GN=dnaB PE=1 SV=1
gene-E2348C_1933	yoaC	635.474	674.348	1471.43	1494.77	1.17918	3.379e-20	4.38622e-19	up	Domain of unknown function (DUF1889)	S	unknown	Function unknown	-	-	-	-	-	sp|P64491|YOAC_ECO57 Uncharacterized protein YoaC OS=Escherichia coli O157:H7 OX=83334 GN=yoaC PE=4 SV=2
gene-E2348C_4051	mnmG	2553.76	2514.05	1116.09	1291.06	-1.07366	7.88213e-20	1.01345e-18	down	NAD-binding protein involved in the addition of a carboxymethylaminomethyl (cmnm) group at the wobble position (U34) of certain tRNAs, forming tRNA-cmnm(5)s(2)U34	D	regul	Cell cycle control, cell division, chromosome partitioning	GO:0002098,GO:0043414,GO:0008033,GO:0002097,GO:0034660,GO:0009628,GO:0009416,GO:0006399,GO:0006400,GO:0030488,GO:0043412,GO:0050660,GO:0009411,GO:0006396,GO:0001510,GO:0032259,GO:0009314,GO:0009451,GO:0034470	K03495	ko03036,ko03016	GIDA	Glucose inhibited division protein A	sp|B7UMK6|MNMG_ECO27 tRNA uridine 5-carboxymethylaminomethyl modification enzyme MnmG OS=Escherichia coli O127:H6 (strain E2348/69 / EPEC) OX=574521 GN=mnmG PE=3 SV=1
gene-E2348C_1950	mgrB	399.194	467.829	1053.5	1230.4	1.39735	1.51186e-19	1.93167e-18	up	Represses PhoP PhoQ signaling, possibly by binding to the periplasmic domain of PhoQ, altering its activity and that of downstream effector PhoP	S	regul	Function unknown	GO:0065009,GO:0071248,GO:0048583,GO:0044092,GO:0048519,GO:0009628,GO:0023052,GO:0010038,GO:0010447,GO:0048523,GO:0007165,GO:0000160,GO:0010035,GO:0035556,GO:0007154,GO:0009268,GO:0071241,GO:0042221,GO:0070887	-	-	MgrB	MgrB protein	sp|B7USK2|MGRB_ECO27 PhoP/PhoQ regulator MgrB OS=Escherichia coli O127:H6 (strain E2348/69 / EPEC) OX=574521 GN=mgrB PE=3 SV=1
gene-E2348C_4025	yieG	1632.38	1869.21	3400.27	3835.16	1.04707	1.8722e-19	2.38456e-18	up	Belongs to the xanthine uracil permease family. AzgA purine transporter (TC 2.A.1.40) subfamily	S	trans	Function unknown	-	K06901	ko02000	Xan_ur_permease	Permease family	sp|P31466|ADEP_ECOLI Adenine permease AdeP OS=Escherichia coli (strain K12) OX=83333 GN=adeP PE=1 SV=2
gene-E2348C_3776	yhjQ	741.206	731.246	1583.13	1606.13	1.11505	1.96727e-19	2.49004e-18	up	Cellulose biosynthesis protein BcsQ	D	met	Cell cycle control, cell division, chromosome partitioning	-	-	-	-	-	sp|P0DP92|BCSQ_ECOLI Cellulose biosynthesis protein BcsQ OS=Escherichia coli (strain K12) OX=83333 GN=bcsQ PE=1 SV=1
gene-E2348C_1655	yneM	585.844	566.874	1311.57	1309.17	1.18499	2.96333e-19	3.73914e-18	up	-	-		-	-	-	-	-	-	sp|A5A616|MGTS_ECOLI Small protein MgtS OS=Escherichia coli (strain K12) OX=83333 GN=mgtS PE=1 SV=1
gene-E2348C_2399	arnA	339.855	460.453	1215.28	1052.95	1.50226	5.43168e-19	6.83248e-18	up	Bifunctional enzyme that catalyzes the oxidative decarboxylation of UDP-glucuronic acid (UDP-GlcUA) to UDP-4-keto- arabinose (UDP-Ara4O) and the addition of a formyl group to UDP-4- amino-4-deoxy-L-arabinose (UDP-L-Ara4N) to form UDP-L-4-formamido- arabinose (UDP-L-Ara4FN). The modified arabinose is attached to lipid A and is required for resistance to polymyxin and cationic antimicrobial peptides	I	met	Lipid transport and metabolism	GO:0006629,GO:0009226,GO:0051287,GO:0008653,GO:0006796,GO:0016741,GO:0034637,GO:1901271,GO:0016616,GO:0046493,GO:0006644,GO:0016614,GO:0008654,GO:0009103,GO:0070403,GO:0016831,GO:0046677,GO:0044262,GO:0055086,GO:0006793,GO:0044264,GO:0005975,GO:0009311,GO:1903509,GO:0005976,GO:0000271,GO:0009247,GO:0006664,GO:0009245,GO:0016051,GO:0042802,GO:0008610,GO:0034645,GO:0044255,GO:0033692,GO:1901269,GO:…	K10011	ko00520,ko01503	-	-	sp|B7UFR7|ARNA_ECO27 Bifunctional polymyxin resistance protein ArnA OS=Escherichia coli O127:H6 (strain E2348/69 / EPEC) OX=574521 GN=arnA PE=3 SV=1
gene-E2348C_3757	gadW	121.916	144.353	536.377	449.971	1.88837	1.33432e-18	1.65285e-17	up	Depending on the conditions (growth phase and medium), acts as a positive or negative regulator of gadA and gadBC. Repression occurs directly or via the repression of the expression of gadX. Activation occurs directly by the binding of GadW to the gadA and gadBC promoters	K	regul	Transcription	GO:0010556,GO:0097659,GO:0006351,GO:0006974,GO:0003700,GO:0006355,GO:0051252,GO:2001141,GO:0080090,GO:0043565,GO:0051171,GO:0031323,GO:0019222,GO:0019219,GO:0009889,GO:0140110,GO:0010468,GO:0033554,GO:0031326,GO:0032774,GO:1903506,GO:0060255	K21906	ko03000	-	-	sp|Q8FCI7|GADW_ECOL6 HTH-type transcriptional regulator GadW OS=Escherichia coli O6:H1 (strain CFT073 / ATCC 700928 / UPEC) OX=199310 GN=gadW PE=3 SV=1
gene-E2348C_1733	sodC	1291.45	1139.02	2514.33	2425.5	1.02332	1.63327e-18	2.01702e-17	up	Destroys radicals which are normally produced within the cells and which are toxic to biological systems	P	met	Inorganic ion transport and metabolism	GO:0006979,GO:0098754,GO:0062197,GO:0009636,GO:0098869,GO:0046914,GO:0097237,GO:1990748,GO:0030313,GO:0005507,GO:0016209,GO:0000302,GO:1901700,GO:0010035,GO:0034614,GO:0016491,GO:0030288,GO:0034599,GO:0042597,GO:1901701,GO:0031975,GO:0042221,GO:0033554,GO:0008270,GO:0070887	K04565	ko05016,ko04213,ko05020,ko05014,ko05022,ko05208,ko05012,ko04146	-	-	sp|P0AGD2|SODC_ECO57 Superoxide dismutase [Cu-Zn] OS=Escherichia coli O157:H7 OX=83334 GN=sodC PE=3 SV=1
gene-E2348C_4650	yjiY	5078.4	3832.19	1605.28	2068.78	-1.27782	2.44796e-18	2.98681e-17	down	Part of a nutrient-sensing regulatory network composed of the two-component regulatory systems BtsS BtsR and YpdA YpdB, and their respective target proteins, YjiY and YhjX	T	regul	Signal transduction mechanisms	-	K23676	ko02000	CstA	Carbon starvation protein CstA	sp|P39396|BTST_ECOLI Pyruvate/proton symporter BtsT OS=Escherichia coli (strain K12) OX=83333 GN=btsT PE=1 SV=2
gene-E2348C_2284	yohF	918.147	701.744	1946.17	1856.02	1.23118	3.31705e-18	4.01107e-17	up	oxidoreductase activity	IQ	met	Lipid transport and metabolism;Secondary metabolites biosynthesis, transport and catabolism	GO:0016491	-	-	adh_short_C2	Enoyl-(Acyl carrier protein) reductase	sp|P33368|YOHF_ECOLI Uncharacterized oxidoreductase YohF OS=Escherichia coli (strain K12) OX=83333 GN=yohF PE=3 SV=2
gene-E2348C_2258	yehE	655.973	496.278	1480.09	1392.47	1.31817	3.44878e-18	4.15798e-17	up	Protein of unknown function (DUF2574)	S	unknown	Function unknown	-	-	-	-	-	sp|P33344|YEHE_ECOLI Uncharacterized protein YehE OS=Escherichia coli (strain K12) OX=83333 GN=yehE PE=3 SV=1
gene-E2348C_2398	arnC	135.942	128.548	471.858	452.687	1.80559	4.24173e-18	5.09886e-17	up	Catalyzes the transfer of 4-deoxy-4-formamido-L- arabinose from UDP to undecaprenyl phosphate. The modified arabinose is attached to lipid A and is required for resistance to polymyxin and cationic antimicrobial peptides	I	met	Lipid transport and metabolism	GO:0006629,GO:0008653,GO:0006796,GO:0034637,GO:1901271,GO:0046493,GO:0016763,GO:0006644,GO:0008654,GO:0009103,GO:0016757,GO:0046677,GO:0016780,GO:0044262,GO:0008299,GO:0006793,GO:0044264,GO:0005975,GO:0009311,GO:1903509,GO:0005976,GO:0000271,GO:0009247,GO:0006664,GO:0009245,GO:0016051,GO:0008610,GO:0034645,GO:0044255,GO:0033692,GO:1901269,GO:0090407,GO:0006643,GO:1901137,GO:0009312,GO:0016114,GO:…	K10012	ko00520,ko01503	Glycos_transf_2	Glycosyl transferase family 2	sp|B7UFR6|ARNC_ECO27 Undecaprenyl-phosphate 4-deoxy-4-formamido-L-arabinose transferase OS=Escherichia coli O127:H6 (strain E2348/69 / EPEC) OX=574521 GN=arnC PE=3 SV=1
gene-E2348C_3872	rfaZ	1140.4	1278.1	2347.73	2632.83	1.04222	5.00347e-18	5.96161e-17	up	lipopolysaccharide core region biosynthetic process	J	met	Translation, ribosomal structure and biogenesis	-	K12981	ko01005,ko00540	-	-	sp|P27241|RFAZ_ECOLI Lipopolysaccharide core biosynthesis protein RfaZ OS=Escherichia coli (strain K12) OX=83333 GN=rfaZ PE=4 SV=2
gene-E2348C_4227	uspD	1406.89	1618.44	3157.6	2910.78	1.004	4.9908e-18	5.96161e-17	up	Required for resistance to DNA-damaging agents	T	met	Signal transduction mechanisms	GO:0006979,GO:0009991,GO:0000302,GO:1901700,GO:0042221,GO:0009411,GO:0009628,GO:0009605,GO:0010035,GO:0009314,GO:0009416,GO:0031667,GO:0042594	K14065	ko99995	Usp	Universal stress protein family	sp|P67090|USPD_ECO57 Universal stress protein D OS=Escherichia coli O157:H7 OX=83334 GN=uspD PE=3 SV=1
gene-E2348C_4180	E2348C_4180	321.513	367.731	85.7048	63.3762	-2.21135	7.3304e-18	8.63288e-17	down	Reduces 3-sulfolactaldehyde (SLA) to 2,3- dihydroxypropane 1-sulfonate (DHPS)	I	met	Lipid transport and metabolism	-	K08318	ko00650	NAD_binding_2	NAD binding domain of 6-phosphogluconate dehydrogenase	sp|P0A9V8|SQUU_ECOLI 3-sulfolactaldehyde reductase OS=Escherichia coli (strain K12) OX=83333 GN=yihU PE=1 SV=1
gene-E2348C_3648	E2348C_3648	413.22	381.428	979.346	949.737	1.27962	8.8761e-18	1.0423e-16	up	Helix-turn-helix domain	K	regul	Transcription	-	-	-	-	-	-
gene-E2348C_3759	gadA	582.608	614.289	1285.57	1698.48	1.31826	1.13079e-17	1.31644e-16	up	Converts glutamate to gamma-aminobutyrate (GABA), consuming one intracellular proton in the reaction. The gad system helps to maintain a near-neutral intracellular pH when cells are exposed to extremely acidic conditions. The ability to survive transit through the acidic conditions of the stomach is essential for successful colonization of the mammalian host by commensal and pathogenic bacteria	E	met	Amino acid transport and metabolism	GO:1901606,GO:0055082,GO:0006873,GO:0043649,GO:0009064,GO:0019725,GO:0065008,GO:0016831,GO:0098771,GO:0006536,GO:0016054,GO:0044282,GO:0030003,GO:0030170,GO:1901565,GO:0006885,GO:0006520,GO:0046395,GO:0055067,GO:0044248,GO:0050801,GO:0070279,GO:0009063,GO:1901605,GO:0019842,GO:0042592,GO:0055080,GO:0016830,GO:0009065,GO:0016829,GO:0043648,GO:0048878	K01580	ko00250,ko00430,ko04940,ko02024,ko04727,ko00410,ko00650	Pyridoxal_deC	Pyridoxal-dependent decarboxylase conserved domain	sp|P69909|DCEA_ECOL6 Glutamate decarboxylase alpha OS=Escherichia coli O6:H1 (strain CFT073 / ATCC 700928 / UPEC) OX=199310 GN=gadA PE=1 SV=1
gene-E2348C_0603	sdhA	749.838	696.475	230.151	280.666	-1.50042	1.28992e-17	1.49315e-16	down	the fumarate reductase is used in anaerobic growth, and the succinate dehydrogenase is used in aerobic growth	C	met	Energy production and conversion	GO:0006091,GO:0022900,GO:0006099,GO:0015980,GO:0016627,GO:0070470,GO:1990204,GO:1902494,GO:0070469,GO:0098796,GO:0098797,GO:0050660,GO:0009060,GO:0098803,GO:0009055,GO:0009061,GO:0045333,GO:0016491	K00239	ko05134,ko00720,ko00190,ko00020,ko00650	Succ_DH_flav_C	Fumarate reductase flavoprotein C-term	sp|P0AC43|SDHA_ECO57 Succinate dehydrogenase flavoprotein subunit OS=Escherichia coli O157:H7 OX=83334 GN=sdhA PE=3 SV=1
gene-E2348C_1621	pqqL	1705.75	1682.71	828.159	834.755	-1.02688	1.37377e-17	1.5857e-16	down	Belongs to the peptidase M16 family	S	met	Function unknown	GO:0008233,GO:0042597,GO:0031975,GO:0140096,GO:0008237,GO:0046914,GO:0008270,GO:0019538,GO:0006508,GO:0030313,GO:0030288	K07263	ko01002	Peptidase_M16	Insulinase (Peptidase family M16)	sp|P31828|PQQL_ECOLI Probable zinc protease PqqL OS=Escherichia coli (strain K12) OX=83333 GN=pqqL PE=3 SV=2
gene-E2348C_3766	yhjG	885.78	897.726	1742.02	1988.2	1.06473	1.90878e-17	2.19699e-16	up	regulation of protein targeting	M	regul	Cell wall/membrane/envelope biogenesis	GO:0046907,GO:0051649,GO:0006886,GO:0008104,GO:0072657,GO:0006605,GO:0071702,GO:0071705,GO:0051668,GO:0032879,GO:0051049,GO:0034613,GO:0090150,GO:0070727,GO:0015031,GO:0045184,GO:0033036,GO:0051641	K07290	ko99992	AsmA	AsmA family	sp|P37645|YHJG_ECOLI AsmA family protein YhjG OS=Escherichia coli (strain K12) OX=83333 GN=yhjG PE=3 SV=3
gene-E2348C_3565	rpmD	1689.56	1545.73	570.082	761.42	-1.28	1.96767e-17	2.25201e-16	down	structural constituent of ribosome	J	ribosomal	Translation, ribosomal structure and biogenesis	GO:0042255,GO:0043043,GO:0022613,GO:0042254,GO:0043226,GO:0071826,GO:0044085,GO:0006518,GO:0043228,GO:0015934,GO:0042273,GO:0000027,GO:0043604,GO:0044391,GO:0043933,GO:0016043,GO:0043603,GO:0005840,GO:0022618,GO:0003735,GO:0005198,GO:0065003,GO:0043229,GO:0140694,GO:0034645,GO:0022607,GO:0022626,GO:0070925,GO:0022625,GO:0006996,GO:1990904,GO:0043232,GO:0044267,GO:0019538,GO:0006412	K02907	ko03011,ko03010	-	-	sp|A7ZSJ1|RL30_ECO24 50S ribosomal protein L30 OS=Escherichia coli O139:H28 (strain E24377A / ETEC) OX=331111 GN=rpmD PE=3 SV=1
gene-E2348C_1266	potB	975.328	1025.22	433.339	420.094	-1.22924	2.22762e-17	2.53525e-16	down	Binding-protein-dependent transport system inner membrane component	P	trans	Inorganic ion transport and metabolism	GO:0043190,GO:0098655,GO:0140359,GO:0015847,GO:0015203,GO:0098797,GO:1902495,GO:0042626,GO:0006811,GO:0034220,GO:0022804,GO:0098533,GO:0098796,GO:0015695,GO:0140657,GO:0015846,GO:0015399,GO:0071702,GO:0071705,GO:0006812,GO:1990351	K11071	ko02000,ko02010	BPD_transp_1	Binding-protein-dependent transport system inner membrane component	sp|P0A2J8|POTB_SALTI Spermidine/putrescine transport system permease protein PotB OS=Salmonella typhi OX=90370 GN=potB PE=3 SV=1
gene-E2348C_3358	rpsU	7116.45	9178.51	3825.9	4164.72	-1.02802	3.0859e-17	3.50224e-16	down	Belongs to the bacterial ribosomal protein bS21 family	J	ribosomal	Translation, ribosomal structure and biogenesis	GO:0042255,GO:0043043,GO:0022613,GO:0042254,GO:0043226,GO:0071826,GO:0019843,GO:0044085,GO:0006518,GO:0043228,GO:0043604,GO:0044391,GO:0043933,GO:0016043,GO:0043603,GO:0005840,GO:0022618,GO:0003735,GO:0005198,GO:0003723,GO:0065003,GO:0015935,GO:0043229,GO:0140694,GO:0034645,GO:0022607,GO:0022626,GO:0070925,GO:0000028,GO:0006996,GO:1990904,GO:0043232,GO:0042274,GO:0044267,GO:0019538,GO:0022627,GO:…	K02970	ko03011,ko03010	-	-	sp|A8APV6|RS21_CITK8 30S ribosomal protein S21 OS=Citrobacter koseri (strain ATCC BAA-895 / CDC 4225-83 / SGSC4696) OX=290338 GN=rpsU PE=1 SV=1
gene-E2348C_0484	entD	1689.56	2220.08	800.233	871.875	-1.22529	3.259e-17	3.68839e-16	down	Involved in the biosynthesis of the siderophore enterobactin (enterochelin), which is a macrocyclic trimeric lactone of N-(2,3-dihydroxybenzoyl)-serine. The serine trilactone serves as a scaffolding for the three catechol functionalities that provide hexadentate coordination for the tightly ligated iron(2 ) atoms. Plays an essential role in the assembly of the enterobactin by catalyzing the trans…	H	met	Coenzyme transport and metabolism	GO:1901615,GO:0043043,GO:1901617,GO:0019290,GO:0006518,GO:0009712,GO:0044550,GO:0043604,GO:0016780,GO:0000287,GO:0043603,GO:1901334,GO:0140535,GO:0018958,GO:0019748,GO:1901336,GO:0009237,GO:0019184,GO:0016999,GO:0016772	K02362	ko01008,ko01053	-	-	sp|P19925|ENTD_ECOLI Enterobactin synthase component D OS=Escherichia coli (strain K12) OX=83333 GN=entD PE=1 SV=3
gene-E2348C_1781	ydiP	344.17	452.024	1060.24	991.385	1.36501	7.37043e-17	8.2496e-16	up	Transcriptional regulator	K	regul	Transcription	GO:0010556,GO:0097659,GO:0006351,GO:0003700,GO:0006355,GO:0051252,GO:2001141,GO:0080090,GO:0043565,GO:0051171,GO:0031323,GO:0019222,GO:0019219,GO:0009889,GO:0140110,GO:0010468,GO:0031326,GO:0032774,GO:1903506,GO:0060255	-	-	-	-	sp|P77402|YDIP_ECOLI Uncharacterized HTH-type transcriptional regulator YdiP OS=Escherichia coli (strain K12) OX=83333 GN=ydiP PE=4 SV=1
gene-E2348C_3193	yqgC	689.419	781.823	286.004	277.95	-1.38365	1.63191e-16	1.79687e-15	down	Uncharacterized yqgC	S	unknown	Function unknown	-	-	-	-	-	sp|P64571|YQGC_ECO57 Uncharacterized protein YqgC OS=Escherichia coli O157:H7 OX=83334 GN=yqgC PE=4 SV=1
gene-E2348C_4009	yidB	609.58	519.459	1261.5	1256.66	1.15752	1.66846e-16	1.83215e-15	up	Bacterial protein of unknown function (DUF937)	S	unknown	Function unknown	-	-	-	-	-	sp|P09996|YIDB_ECOLI Uncharacterized protein YidB OS=Escherichia coli (strain K12) OX=83333 GN=yidB PE=4 SV=1
gene-E2348C_1962	yebW	239.517	178.07	637.49	605.695	1.57443	5.10526e-16	5.50203e-15	up	Protein of unknown function (DUF1482)	S	unknown	Function unknown	-	-	-	-	-	sp|P76275|YEBW_ECOLI Uncharacterized protein YebW OS=Escherichia coli (strain K12) OX=83333 GN=yebW PE=4 SV=2
gene-E2348C_0884	trxB	2075.81	2573.06	1164.24	1013.11	-1.0947	6.13591e-16	6.5953e-15	down	Belongs to the class-II pyridine nucleotide-disulfide oxidoreductase family	O	met	Posttranslational modification, protein turnover, chaperones	GO:0006979,GO:0098754,GO:0015036,GO:0062197,GO:0009636,GO:0098869,GO:0016667,GO:0097237,GO:1990748,GO:0016668,GO:0016209,GO:0000302,GO:0140096,GO:1901700,GO:0010035,GO:0034614,GO:0016491,GO:0034599,GO:0050660,GO:0015035,GO:1901701,GO:0042221,GO:0033554,GO:0070887	K00384	ko00450	Pyr_redox_2	Pyridine nucleotide-disulphide oxidoreductase	sp|P0A9P5|TRXB_ECO57 Thioredoxin reductase OS=Escherichia coli O157:H7 OX=83334 GN=trxB PE=3 SV=2
gene-E2348C_1961	yebV	247.069	173.855	609.564	683.557	1.62015	6.2431e-16	6.6928e-15	up	Protein of unknown function (DUF1480)	S	unknown	Function unknown	-	-	-	-	-	sp|P64504|YEBV_ECOL6 Uncharacterized protein YebV OS=Escherichia coli O6:H1 (strain CFT073 / ATCC 700928 / UPEC) OX=199310 GN=yebV PE=4 SV=1
gene-E2348C_3128	yqeC	61.4975	44.2541	260.003	275.234	2.34079	7.85403e-16	8.37557e-15	up	ATP binding	M	regul	Cell wall/membrane/envelope biogenesis	GO:0035639,GO:0005524,GO:0030554,GO:0032559	-	-	-	-	sp|Q46809|YQEC_ECOLI Uncharacterized protein YqeC OS=Escherichia coli (strain K12) OX=83333 GN=yqeC PE=4 SV=2
gene-E2348C_1571	ydcK	422.93	337.174	947.568	912.617	1.29151	1.25916e-15	1.33229e-14	up	transferase activity, transferring acyl groups	S	met	Function unknown	GO:0016746	-	-	B_solenoid_ydck	Beta solenoid repeat from YDCK	sp|P76100|YDCK_ECOLI Uncharacterized acetyltransferase YdcK OS=Escherichia coli (strain K12) OX=83333 GN=ydcK PE=3 SV=1
gene-E2348C_2169	ugd	414.299	462.561	982.235	998.628	1.17554	1.57747e-15	1.65797e-14	up	Belongs to the UDP-glucose GDP-mannose dehydrogenase family	M	met	Cell wall/membrane/envelope biogenesis	GO:0006629,GO:0009226,GO:0051287,GO:0046394,GO:0008653,GO:0009242,GO:0034637,GO:0016616,GO:0016614,GO:0009103,GO:0044262,GO:0044264,GO:0044283,GO:0055086,GO:0006793,GO:0005975,GO:1903509,GO:0005976,GO:0000271,GO:0016051,GO:0008610,GO:0034645,GO:0044255,GO:0033692,GO:1901137,GO:0016053,GO:0016491,GO:0046377,GO:0009225,GO:1901135	K00012	ko00520,ko00541,ko00040,ko00053	UDPG_MGDP_dh	UDP-glucose/GDP-mannose dehydrogenase family, central domain	sp|Q8FG45|UDG_ECOL6 UDP-glucose 6-dehydrogenase OS=Escherichia coli O6:H1 (strain CFT073 / ATCC 700928 / UPEC) OX=199310 GN=ugd PE=3 SV=1
gene-E2348C_4626	fimG	44.235	36.8784	260.003	208.236	2.52939	1.57921e-15	1.65797e-14	up	Involved in regulation of length and mediation of adhesion of type 1 fimbriae (but not necessary for the production of fimbriae). Involved in the integration of FimH in the fimbriae	NU	regul	Cell motility;Intracellular trafficking, secretion, and vesicular transport	GO:0098743,GO:0043709,GO:0031589,GO:0007155,GO:0043708,GO:0030030,GO:0009289,GO:0016043,GO:0051703,GO:0098630,GO:0090609,GO:0044010,GO:0042995,GO:0090605,GO:0042710,GO:0043711	K07349	ko02044,ko02035	-	-	sp|P08190|FIMG_ECOLI Protein FimG OS=Escherichia coli (strain K12) OX=83333 GN=fimG PE=1 SV=2
gene-E2348C_0726	bioA	701.287	595.323	209.929	253.505	-1.48322	1.85813e-15	1.93084e-14	down	Catalyzes the transfer of the alpha-amino group from S- adenosyl-L-methionine (SAM) to 7-keto-8-aminopelargonic acid (KAPA) to form 7,8-diaminopelargonic acid (DAPA). It is the only animotransferase known to utilize SAM as an amino donor	H	met	Coenzyme transport and metabolism	GO:0006767,GO:0006790,GO:0030170,GO:0046394,GO:0009110,GO:0042364,GO:0044272,GO:0043604,GO:0032787,GO:0008483,GO:0070279,GO:0016769,GO:0043603,GO:0006766,GO:0044283,GO:0016053,GO:0019842,GO:0072330	K00833	ko01007,ko00780	Aminotran_3	Aminotransferase class-III	sp|P12995|BIOA_ECOLI Adenosylmethionine-8-amino-7-oxononanoate aminotransferase OS=Escherichia coli (strain K12) OX=83333 GN=bioA PE=1 SV=2
gene-E2348C_1272	purB	1970.08	2487.71	1044.83	1095.5	-1.0585	2.50995e-15	2.60151e-14	down	Belongs to the lyase 1 family. Adenylosuccinate lyase subfamily	F	met	Nucleotide transport and metabolism	GO:0006796,GO:0009260,GO:0006974,GO:0009124,GO:0009259,GO:0009127,GO:0019001,GO:0009167,GO:0009117,GO:0055086,GO:0006793,GO:0032561,GO:1901293,GO:0006164,GO:0009123,GO:0072522,GO:0009156,GO:0097216,GO:0006753,GO:0072521,GO:0009150,GO:0009168,GO:0009165,GO:1901137,GO:0090407,GO:0006188,GO:0006189,GO:0046040,GO:0016829,GO:0009161,GO:0046390,GO:0016840,GO:0019637,GO:0009152,GO:0006163,GO:0033554,GO:…	K01756	ko00250,ko00230	Lyase_1	Lyase	sp|P0AB90|PUR8_ECOL6 Adenylosuccinate lyase OS=Escherichia coli O6:H1 (strain CFT073 / ATCC 700928 / UPEC) OX=199310 GN=purB PE=3 SV=1
gene-E2348C_0760	ybiO	584.766	581.625	1184.46	1243.08	1.05755	3.4172e-15	3.52388e-14	up	ion transport	M	met	Cell wall/membrane/envelope biogenesis	GO:0022836,GO:0104004,GO:0034220,GO:0015267,GO:0042221,GO:0006970,GO:0009628,GO:0071470,GO:0071214,GO:0062197,GO:0033554,GO:0015075,GO:0006811,GO:0015318,GO:0005216,GO:0070887,GO:0022803	K22044	ko02000	MS_channel	Mechanosensitive ion channel	sp|P75783|YBIO_ECOLI Moderate conductance mechanosensitive channel YbiO OS=Escherichia coli (strain K12) OX=83333 GN=ybiO PE=1 SV=2
gene-E2348C_2401	arnT	260.016	264.471	675.046	652.775	1.33996	3.44719e-15	3.54581e-14	up	Catalyzes the transfer of the L-Ara4N moiety of the glycolipid undecaprenyl phosphate-alpha-L-Ara4N to lipid A. The modified arabinose is attached to lipid A and is required for resistance to polymyxin and cationic antimicrobial peptides	I	met	Lipid transport and metabolism	GO:0006629,GO:0008653,GO:0006796,GO:0034637,GO:1901271,GO:0046493,GO:0016763,GO:0006644,GO:0008654,GO:0009103,GO:0016757,GO:0010038,GO:0044262,GO:0044264,GO:0006793,GO:0005975,GO:0009311,GO:1903509,GO:0005976,GO:0000271,GO:0009247,GO:0006664,GO:0009245,GO:0016051,GO:0008610,GO:0010035,GO:0034645,GO:0036211,GO:0033692,GO:0044255,GO:1901269,GO:0090407,GO:0006643,GO:1901137,GO:0009312,GO:0043412,GO:…	K07264	ko01005,ko01503,ko00540	-	-	sp|B7UFR9|ARNT_ECO27 Undecaprenyl phosphate-alpha-4-amino-4-deoxy-L-arabinose arabinosyl transferase OS=Escherichia coli O127:H6 (strain E2348/69 / EPEC) OX=574521 GN=arnT PE=3 SV=1
gene-E2348C_4672	prfC	1562.25	1719.59	677.935	849.241	-1.10308	5.57655e-15	5.70719e-14	down	Increases the formation of ribosomal termination complexes and stimulates activities of RF-1 and RF-2. It binds guanine nucleotides and has strong preference for UGA stop codons. It may interact directly with the ribosome. The stimulation of RF- 1 and RF-2 is significantly reduced by GTP and GDP, but not by GMP	J	ribosomal	Translation, ribosomal structure and biogenesis	GO:0043043,GO:0010556,GO:0005525,GO:0051128,GO:0006518,GO:0010608,GO:0043604,GO:0032268,GO:0019001,GO:0034248,GO:0043933,GO:0016043,GO:0035639,GO:0043603,GO:0045182,GO:0051246,GO:0043244,GO:0032561,GO:0080090,GO:0022411,GO:0051171,GO:0097216,GO:0017111,GO:0031323,GO:0008135,GO:0034645,GO:0016818,GO:0019222,GO:2000112,GO:0090079,GO:0009889,GO:0003924,GO:0016462,GO:0044267,GO:0010468,GO:0019538,GO:…	K02837	ko03012	GTP_EFTU	Elongation factor Tu GTP binding domain	sp|B7UR02|RF3_ECO27 Peptide chain release factor 3 OS=Escherichia coli O127:H6 (strain E2348/69 / EPEC) OX=574521 GN=prfC PE=3 SV=1
gene-E2348C_3379	ygjR	3093.22	2409.74	1287.5	1408.76	-1.02899	1.3078e-14	1.32179e-13	down	oxidoreductase activity	S	met	Function unknown	GO:0016491	-	-	GFO_IDH_MocA	Oxidoreductase family, NAD-binding Rossmann fold	sp|P42599|YGJR_ECOLI Uncharacterized oxidoreductase YgjR OS=Escherichia coli (strain K12) OX=83333 GN=ygjR PE=3 SV=3
gene-E2348C_0872	aqpZ	203.913	203.358	561.415	533.265	1.42632	1.59804e-14	1.59922e-13	up	Channel that permits osmotically driven movement of water in both directions. It is involved in the osmoregulation and in the maintenance of cell turgor during volume expansion in rapidly growing cells. It mediates rapid entry or exit of water in response to abrupt changes in osmolarity	G	trans	Carbohydrate transport and metabolism	GO:0055082,GO:0065008,GO:0015267,GO:0006970,GO:0009628,GO:0042802,GO:0016043,GO:0042592,GO:0019725,GO:0015318,GO:0048878,GO:0022803	K06188	ko02000	MIP	Major intrinsic protein	sp|Q8X6K6|AQPZ_ECO57 Aquaporin Z OS=Escherichia coli O157:H7 OX=83334 GN=aqpZ PE=3 SV=1
gene-E2348C_0969	gfcD	2257.07	2956.6	1308.68	1221.35	-1.04337	2.3897e-14	2.37975e-13	down	extracellular polysaccharide metabolic process	M	met	Cell wall/membrane/envelope biogenesis	-	-	-	YjbH	Exopolysaccharide biosynthesis protein YbjH	sp|P75882|GFCD_ECOLI Uncharacterized lipoprotein GfcD OS=Escherichia coli (strain K12) OX=83333 GN=gfcD PE=3 SV=1
gene-E2348C_1314	ymgE	237.359	273.954	632.675	653.68	1.33078	3.9965e-14	3.94121e-13	up	Transglycosylase associated protein	S	met	Function unknown	-	-	-	Transgly_assoc	Transglycosylase associated protein	sp|P58767|YMGE_ECO27 UPF0410 protein YmgE OS=Escherichia coli O127:H6 (strain E2348/69 / EPEC) OX=574521 GN=ymgE PE=3 SV=2
gene-E2348C_2485	yfdC	463.928	404.609	962.976	946.116	1.13644	4.11173e-14	4.04502e-13	up	formate transmembrane transporter activity	P	trans	Inorganic ion transport and metabolism	GO:0008028,GO:0006820,GO:0046942,GO:0008509,GO:0071702,GO:0015849,GO:0005342,GO:0015718,GO:0015711,GO:0006811,GO:0046943,GO:0008514,GO:0015075	K21990	ko99977	Form_Nir_trans	Formate/nitrite transporter	sp|P37327|YFDC_ECOLI Inner membrane protein YfdC OS=Escherichia coli (strain K12) OX=83333 GN=yfdC PE=1 SV=1
gene-E2348C_0250	ecpR	647.342	590.055	1214.31	1295.59	1.0206	5.52865e-14	5.39974e-13	up	Part of the ecpRABCDE operon, which encodes the E.coli common pilus (ECP). ECP is found in both commensal and pathogenic strains and plays a dual role in early-stage biofilm development and host cell recognition	K	adherence	Transcription	-	K21963	ko03000	-	-	sp|B7UJE2|ECPR_ECO27 HTH-type transcriptional regulator EcpR OS=Escherichia coli O127:H6 (strain E2348/69 / EPEC) OX=574521 GN=ecpR PE=1 SV=1
gene-E2348C_3976	E2348C_3976	70.1287	63.2202	257.115	288.814	2.03415	7.76945e-14	7.51602e-13	up	-	-		-	-	-	-	-	-	sp|Q0TB41|YICS_ECOL5 Uncharacterized protein YicS OS=Escherichia coli O6:K15:H31 (strain 536 / UPEC) OX=362663 GN=yicS PE=4 SV=1
gene-E2348C_1912	yeaI	56.103	33.7174	310.078	199.182	2.50405	1.43298e-13	1.35716e-12	up	negative regulation of cell motility	T	regul	Signal transduction mechanisms	-	-	-	GGDEF	Diguanylate cyclase, GGDEF domain	sp|P76236|CDGI_ECOLI Probable diguanylate cyclase CdgI OS=Escherichia coli (strain K12) OX=83333 GN=cdgI PE=1 SV=1
gene-E2348C_0950	yccT	324.75	282.383	691.417	747.839	1.2457	1.62835e-13	1.5386e-12	up	Uncharacterized protein conserved in bacteria (DUF2057)	S	unknown	Function unknown	-	K09909	ko99997	DUF2057	Uncharacterized protein conserved in bacteria (DUF2057)	sp|A7ZK68|YCCT_ECO24 UPF0319 protein YccT OS=Escherichia coli O139:H28 (strain E24377A / ETEC) OX=331111 GN=yccT PE=3 SV=1
gene-E2348C_3664	rtcA	212.544	219.163	549.859	542.319	1.33897	3.00403e-13	2.79939e-12	up	Catalyzes the conversion of 3'-phosphate to a 2',3'- cyclic phosphodiester at the end of RNA. The mechanism of action of the enzyme occurs in 3 steps (A) adenylation of the enzyme by ATP	A	met	RNA processing and modification	GO:0032559,GO:0140640,GO:0030554,GO:0006396,GO:0016874,GO:0035639,GO:0005524,GO:0140098	K01974	ko99980	RTC	RNA 3'-terminal phosphate cyclase	sp|B7UKC4|RTCA_ECO27 RNA 3'-terminal phosphate cyclase OS=Escherichia coli O127:H6 (strain E2348/69 / EPEC) OX=574521 GN=rtcA PE=3 SV=1
gene-E2348C_1606	narU	34.5249	47.4151	246.522	187.412	2.40311	3.64495e-13	3.37345e-12	up	Catalyzes nitrate uptake, nitrite uptake and nitrite export across the cytoplasmic membrane. May function as a nitrate H( ) and nitrite H( ) channel. Could confer a selective advantage during severe nutrient starvation or slow growth	P	met	Inorganic ion transport and metabolism	GO:0015291,GO:0006820,GO:2001057,GO:0022853,GO:0022804,GO:0008509,GO:0071705,GO:0015562,GO:0071941,GO:0015698,GO:0042126,GO:0015103,GO:0042128,GO:0006811,GO:0015318,GO:0015075	K02575	ko02000,ko00910	-	-	sp|P37758|NARU_ECOLI Nitrate/nitrite transporter NarU OS=Escherichia coli (strain K12) OX=83333 GN=narU PE=1 SV=3
gene-E2348C_2273	mlrA	530.82	511.03	1042.9	1061.1	1.01409	3.79237e-13	3.50191e-12	up	transcriptional regulator	K	regul	Transcription	GO:0010556,GO:0097659,GO:0006351,GO:0006355,GO:0051252,GO:2001141,GO:0080090,GO:0051171,GO:0031326,GO:0031323,GO:0019222,GO:0019219,GO:0009889,GO:0140110,GO:0010468,GO:0003700,GO:0032774,GO:1903506,GO:0060255	K21089	ko03000,ko02026	MerR_1	MerR HTH family regulatory protein	sp|P33358|MLRA_ECOLI HTH-type transcriptional regulator MlrA OS=Escherichia coli (strain K12) OX=83333 GN=mlrA PE=1 SV=1
gene-E2348C_1876	astC	3219.45	2255.91	10445.4	9660.34	1.87661	4.44997e-13	4.09982e-12	up	Catalyzes the transamination of N(2)-succinylornithine and alpha-ketoglutarate into N(2)-succinylglutamate semialdehyde and glutamate. Can also act as an acetylornithine aminotransferase	E	met	Amino acid transport and metabolism	GO:1901606,GO:0046394,GO:0009064,GO:0008652,GO:0006526,GO:0008483,GO:0006536,GO:0006525,GO:0016054,GO:0044282,GO:0044283,GO:0009084,GO:0006527,GO:1901565,GO:0030170,GO:0006520,GO:0046395,GO:0044248,GO:0042802,GO:0070279,GO:0009063,GO:1901605,GO:0006591,GO:0019842,GO:1901607,GO:0016053,GO:0009065,GO:0043648,GO:0016769	K00840	ko01007,ko00330	Aminotran_3	Aminotransferase class-III	sp|B7USC9|ASTC_ECO27 Succinylornithine transaminase OS=Escherichia coli O127:H6 (strain E2348/69 / EPEC) OX=574521 GN=astC PE=3 SV=1
gene-E2348C_IS_44	E2348C_IS_44	606.344	496.278	1230.68	1103.65	1.08217	5.8045e-13	5.32363e-12	up	DDE domain	L	unknown	Replication, recombination and repair	-	-	-	rve_3	Integrase core domain	sp|P19769|INSK_ECOLI Putative transposase InsK for insertion sequence element IS150 OS=Escherichia coli (strain K12) OX=83333 GN=insK PE=2 SV=2
gene-E2348C_4625	fimF	43.1561	38.9858	197.41	208.236	2.30455	6.29899e-13	5.76414e-12	up	Involved in regulation of length and mediation of adhesion of type 1 fimbriae (but not necessary for the production of fimbriae). Involved in the integration of FimH in the fimbriae	NU	edhernce	Cell motility;Intracellular trafficking, secretion, and vesicular transport	GO:0043708,GO:0009297,GO:0051703,GO:0044085,GO:0042710,GO:0043711,GO:0030030,GO:0009289,GO:0016043,GO:0098630,GO:0031589,GO:0022607,GO:0090609,GO:0044010,GO:0098743,GO:0043709,GO:0007155,GO:0042995,GO:0030031,GO:0090605	K07348	ko02044,ko02035	-	-	sp|P08189|FIMF_ECOLI Protein FimF OS=Escherichia coli (strain K12) OX=83333 GN=fimF PE=1 SV=2
gene-E2348C_4477	blc	238.438	218.11	536.377	605.695	1.32331	8.76618e-13	7.93251e-12	up	Involved in the storage or transport of lipids necessary for membrane maintenance under stressful conditions. Displays a binding preference for lysophospholipids	M	trans	Cell wall/membrane/envelope biogenesis	GO:0006979,GO:0006629,GO:0000302,GO:0009279,GO:0031975,GO:1901700,GO:0042221,GO:0019867,GO:0008289,GO:0030312,GO:0006974,GO:0033554,GO:0030313	K03098	ko04147	Lipocalin_2	Lipocalin-like domain	sp|P0A902|BLC_ECO57 Outer membrane lipoprotein Blc OS=Escherichia coli O157:H7 OX=83334 GN=blc PE=3 SV=1
gene-E2348C_3817	xylA	454.218	418.307	929.272	893.604	1.06301	9.80473e-13	8.81341e-12	up	Belongs to the xylose isomerase family	G	met	Carbohydrate transport and metabolism	GO:0019323,GO:0016860,GO:0016861,GO:0016052,GO:0000287,GO:0005996,GO:0046365,GO:0016853,GO:0005975,GO:0044282,GO:0019321	K01805	ko00040,ko00051	AP_endonuc_2	Xylose isomerase-like TIM barrel	sp|B7ULC6|XYLA_ECO27 Xylose isomerase OS=Escherichia coli O127:H6 (strain E2348/69 / EPEC) OX=574521 GN=xylA PE=3 SV=1
gene-E2348C_2041	fliC	343.091	450.97	1264.39	844.714	1.40855	1.00505e-12	9.01442e-12	up	Flagellin is the subunit protein which polymerizes to form the filaments of bacterial flagella	N	mot/adh	Cell motility	GO:0009288,GO:0071973,GO:0097588,GO:0043226,GO:0006928,GO:0051674,GO:0001539,GO:0042995,GO:0005576,GO:0040011,GO:0005198,GO:0048870,GO:0043228	K02406	ko05134,ko04626,ko02035,ko05132,ko02040,ko05131,ko02020,ko04621	Flagellin_N	Bacterial flagellin N-terminal helical region	-
gene-E2348C_3750	yhiD	158.599	152.782	462.228	409.229	1.48453	1.03074e-12	9.2244e-12	up	MgtC family	S	unknown	Function unknown	-	K07507	ko02000	-	-	sp|P0AFV3|YHID_ECO57 Uncharacterized protein YhiD OS=Escherichia coli O157:H7 OX=83334 GN=yhiD PE=3 SV=1
gene-E2348C_0033	carB	2181.54	3210.53	490.155	621.087	-2.27852	1.0592e-12	9.45827e-12	down	Carbamoyl-phosphate synthetase ammonia chain	F	met	Nucleotide transport and metabolism	GO:0046112,GO:0009220,GO:0019856,GO:0009218,GO:0046394,GO:0006796,GO:0009064,GO:0043177,GO:0009260,GO:0008652,GO:0016597,GO:0009124,GO:0072528,GO:0009259,GO:0009173,GO:0006526,GO:0006220,GO:0035639,GO:0009117,GO:0006525,GO:0016879,GO:0009112,GO:0006221,GO:0055086,GO:0006793,GO:0044283,GO:1901293,GO:0009123,GO:0009084,GO:0072527,GO:0009156,GO:0006520,GO:0006753,GO:0006222,GO:0006541,GO:1902494,GO:…	K01955	ko00240,ko00250	CPSase_L_D2	Carbamoyl-phosphate synthase L chain, ATP binding domain	sp|Q8FLB0|CARB_ECOL6 Carbamoyl-phosphate synthase large chain OS=Escherichia coli O6:H1 (strain CFT073 / ATCC 700928 / UPEC) OX=199310 GN=carB PE=3 SV=3
gene-E2348C_0898	ycaO	1126.37	1368.72	598.971	622.897	-1.03002	1.1237e-12	9.96856e-12	down	ATP diphosphatase activity	S	met	Function unknown	GO:0047429,GO:0016462,GO:0044267,GO:0006464,GO:0018193,GO:0000287,GO:0019538,GO:0036211,GO:0016818,GO:0018198,GO:0043412,GO:0016817	K09136	ko03009	YcaO	YcaO cyclodehydratase, ATP-ad Mg2+-binding	sp|P75838|YCAO_ECOLI Ribosomal protein S12 methylthiotransferase accessory factor YcaO OS=Escherichia coli (strain K12) OX=83333 GN=ycaO PE=1 SV=2
gene-E2348C_3537	yhdV	25.8937	27.3954	156.965	171.116	2.62213	1.29929e-12	1.15011e-11	up	Protein involved in biological_process	S	met	Function unknown	-	-	-	-	-	sp|P64623|YHDV_ECO57 Uncharacterized protein YhdV OS=Escherichia coli O157:H7 OX=83334 GN=yhdV PE=3 SV=1
gene-E2348C_2068	yedP	554.556	489.956	1007.27	1147.11	1.04489	1.85857e-12	1.63804e-11	up	glycoside biosynthetic process	S	met	Function unknown	GO:0042578,GO:1901659,GO:0006796,GO:0016051,GO:1901657,GO:0016791,GO:0000287,GO:0034637,GO:0016788,GO:0016311,GO:1901135,GO:0044283,GO:0044262,GO:0005975,GO:0006793,GO:1901137,GO:0016053	K07026	ko00051	-	-	sp|B7USW8|MPGP_ECO27 Mannosyl-3-phosphoglycerate phosphatase OS=Escherichia coli O127:H6 (strain E2348/69 / EPEC) OX=574521 GN=E2348C_2068 PE=3 SV=1
gene-E2348C_4374	E2348C_4374	201.755	177.016	520.97	468.078	1.38475	2.37425e-12	2.07454e-11	up	Succinyl-CoA synthetase functions in the citric acid cycle (TCA), coupling the hydrolysis of succinyl-CoA to the synthesis of either ATP or GTP and thus represents the only step of substrate-level phosphorylation in the TCA. The alpha subunit of the enzyme binds the substrates coenzyme A and phosphate, while succinate binding and nucleotide specificity is provided by the beta subunit	C	met	Energy production and conversion	-	K01902	ko00020,ko00720,ko00640,ko00660	CoA_binding	CoA binding domain	sp|P53591|SUCD_COXBU Succinate--CoA ligase [ADP-forming] subunit alpha OS=Coxiella burnetii (strain RSA 493 / Nine Mile phase I) OX=227377 GN=sucD PE=3 SV=2
gene-E2348C_0049	folA	364.669	290.813	736.676	766.852	1.19823	2.40914e-12	2.1005e-11	up	Key enzyme in folate metabolism. Catalyzes an essential reaction for de novo glycine and purine synthesis, and for DNA precursor synthesis	H	met	Coenzyme transport and metabolism	GO:0046394,GO:0009396,GO:0016645,GO:0046654,GO:0043177,GO:0010033,GO:0008652,GO:0043650,GO:0042558,GO:0042364,GO:0009110,GO:0009069,GO:0046677,GO:0043604,GO:0042398,GO:0043603,GO:0046656,GO:0044283,GO:0009410,GO:0033218,GO:0010243,GO:0046653,GO:0031406,GO:0006520,GO:1901700,GO:1901605,GO:0046655,GO:0006730,GO:0019842,GO:1901607,GO:0016053,GO:0006575,GO:0016491,GO:0006760,GO:0006767,GO:0009070,GO:…	K00287	ko00670,ko01523,ko00790	-	-	sp|P0ABQ5|DYR_ECOL6 Dihydrofolate reductase OS=Escherichia coli O6:H1 (strain CFT073 / ATCC 700928 / UPEC) OX=199310 GN=folA PE=3 SV=1
gene-E2348C_1141	yceK	199.597	177.016	553.711	454.498	1.42045	2.46546e-12	2.145e-11	up	cellular response to DNA damage stimulus	S	met	Function unknown	GO:0031975,GO:0009279,GO:0031246,GO:0098552,GO:0019867,GO:0031230,GO:0031241,GO:0030312,GO:0006974,GO:0033554,GO:0030313	-	-	-	-	sp|P0AB32|YCEK_ECO57 Uncharacterized protein YceK OS=Escherichia coli O157:H7 OX=83334 GN=yceK PE=3 SV=1
gene-E2348C_4563	nrdG	370.064	323.476	753.047	766.852	1.13223	2.74521e-12	2.3782e-11	up	Activation of anaerobic ribonucleoside-triphosphate reductase under anaerobic conditions by generation of an organic free radical, using S-adenosylmethionine and reduced flavodoxin as cosubstrates to produce 5'-deoxy-adenosine	O	met	Posttranslational modification, protein turnover, chaperones	GO:0051536,GO:0016725,GO:0051540,GO:0051539,GO:0055086,GO:0015949,GO:0016491	K04068	ko99980	Fer4_12	4Fe-4S single cluster domain	sp|P0A9N9|NRDG_ECO57 Anaerobic ribonucleoside-triphosphate reductase-activating protein OS=Escherichia coli O157:H7 OX=83334 GN=nrdG PE=3 SV=1
gene-E2348C_1681	asr	272.963	233.915	608.601	584.872	1.23569	6.55988e-12	5.54112e-11	up	-	-		-	GO:0009268,GO:0010447,GO:0042597,GO:0031975,GO:0042221,GO:0009628,GO:0010035,GO:0010038,GO:0030313,GO:0030288	-	-	-	-	-
gene-E2348C_0727	bioB	318.276	339.281	102.075	114.983	-1.59833	1.02796e-11	8.50628e-11	down	Catalyzes the conversion of dethiobiotin (DTB) to biotin by the insertion of a sulfur atom into dethiobiotin via a radical- based mechanism	H	met	Coenzyme transport and metabolism	GO:0046394,GO:0044272,GO:0051539,GO:0032787,GO:0042364,GO:0006790,GO:0009110,GO:0016782,GO:0043604,GO:0046914,GO:0051540,GO:0043603,GO:0044283,GO:0016783,GO:0016053,GO:0072330,GO:0006767,GO:0051536,GO:0051537,GO:0005506,GO:0006766	K01012	ko00780	Radical_SAM	Radical SAM superfamily	sp|A7ZJI4|BIOB_ECO24 Biotin synthase OS=Escherichia coli O139:H28 (strain E24377A / ETEC) OX=331111 GN=bioB PE=3 SV=1
gene-E2348C_3777	yhjR	495.217	673.295	1152.68	1435.92	1.14744	1.04039e-11	8.59166e-11	up	bacterial cellulose biosynthetic process	S	met	Function unknown	GO:0006073,GO:0044042,GO:0005975,GO:0009250,GO:0051274,GO:0016051,GO:0051273,GO:0030243,GO:0034637,GO:0034645,GO:0033692,GO:0044262,GO:0044264,GO:0000271,GO:0005976	-	-	CBP_BcsR	Cellulose biosynthesis protein BcsR	sp|P0ADJ3|YHJR_ECOLI Protein YhjR OS=Escherichia coli (strain K12) OX=83333 GN=yhjR PE=2 SV=1
gene-E2348C_0386	amtB	7638.63	5040.75	27984.1	25183.9	2.06808	1.17552e-11	9.66827e-11	up	transporter	P	trans	Inorganic ion transport and metabolism	GO:0098662,GO:0034220,GO:0015267,GO:0022890,GO:0098655,GO:0071702,GO:0071705,GO:0005261,GO:0005216,GO:0006812,GO:0042802,GO:0008324,GO:0015075,GO:0006811,GO:0015318,GO:0098660,GO:0022803	K03320	ko02000	Ammonium_transp	Ammonium Transporter Family	sp|P69680|AMTB_ECO57 Ammonia channel OS=Escherichia coli O157:H7 OX=83334 GN=amtB PE=1 SV=1
gene-E2348C_4049	atpI	822.124	971.483	394.82	450.876	-1.08429	1.27724e-11	1.04626e-10	down	Produces ATP from ADP in the presence of a proton gradient across the membrane. Subunit I associates with the membrane and may be involved with cation translocation	C	met	Energy production and conversion	GO:0045259,GO:0016469,GO:0006811,GO:0098796	K02116	ko00194	-	-	sp|P0ABC1|ATPZ_ECOL6 ATP synthase protein I OS=Escherichia coli O6:H1 (strain CFT073 / ATCC 700928 / UPEC) OX=199310 GN=atpI PE=3 SV=2
gene-E2348C_3612	yhfG	51.7874	80.0789	232.077	289.72	1.98368	2.34556e-11	1.86133e-10	up	Protein of unknown function (DUF2559)	S	unknown	Function unknown	-	-	-	-	-	sp|P0ADX6|YHFG_ECO57 Uncharacterized protein YhfG OS=Escherichia coli O157:H7 OX=83334 GN=yhfG PE=4 SV=1
gene-E2348C_0742	ybhP	316.119	391.965	758.825	778.622	1.11822	2.3877e-11	1.8874e-10	up	Endonuclease/Exonuclease/phosphatase family	L	met	Replication, recombination and repair	-	-	-	Exo_endo_phos	Endonuclease/Exonuclease/phosphatase family	sp|P0AAW3|YBHP_ECO57 Uncharacterized protein YbhP OS=Escherichia coli O157:H7 OX=83334 GN=ybhP PE=4 SV=1
gene-E2348C_4053	asnC	552.398	585.84	264.818	200.088	-1.29315	2.64942e-11	2.08616e-10	down	and repressor of the expression of gidA at a post-transcriptional level	K	regul	Transcription	GO:0009890,GO:0031328,GO:0010556,GO:0097659,GO:0006351,GO:0051172,GO:0010033,GO:0003700,GO:0006355,GO:1903507,GO:0048518,GO:0051253,GO:0051252,GO:0048519,GO:0001101,GO:0060255,GO:0031324,GO:0045934,GO:0051173,GO:2001141,GO:0045893,GO:0080090,GO:0043565,GO:0010243,GO:0048523,GO:0010557,GO:0045892,GO:1902679,GO:0031325,GO:0051171,GO:1901700,GO:1903508,GO:0010605,GO:0031326,GO:0031323,GO:0048522,GO:…	K03718	ko03000	HTH_24	Winged helix-turn-helix DNA-binding	sp|P0ACI8|ASNC_ECO57 Regulatory protein AsnC OS=Escherichia coli O157:H7 OX=83334 GN=asnC PE=3 SV=1
gene-E2348C_4270	argC	581.529	562.659	241.707	262.558	-1.18161	2.81071e-11	2.20037e-10	down	Catalyzes the NADPH-dependent reduction of N-acetyl-5- glutamyl phosphate to yield N-acetyl-L-glutamate 5-semialdehyde	E	met	Amino acid transport and metabolism	GO:0046983,GO:0006526,GO:0051287,GO:0046394,GO:0006520,GO:0016903,GO:0009064,GO:1901605,GO:0006525,GO:0008652,GO:0016620,GO:0044283,GO:1901607,GO:0016053,GO:0009084,GO:0016491	K00145	ko00220	Semialdhyde_dh	Semialdehyde dehydrogenase, NAD binding domain	sp|P59306|ARGC_ECOL6 N-acetyl-gamma-glutamyl-phosphate reductase OS=Escherichia coli O6:H1 (strain CFT073 / ATCC 700928 / UPEC) OX=199310 GN=argC PE=3 SV=1
gene-E2348C_4312	purD	1154.43	1743.82	633.638	668.166	-1.15474	2.97446e-11	2.31518e-10	down	Belongs to the GARS family	F	met	Nucleotide transport and metabolism	GO:0046112,GO:0006796,GO:0016817,GO:0009260,GO:0006974,GO:0009124,GO:0009259,GO:0009127,GO:0035639,GO:0009167,GO:0009117,GO:0016879,GO:0009112,GO:0055086,GO:0006793,GO:0006144,GO:0140657,GO:1901293,GO:0006164,GO:0009123,GO:0072522,GO:0009156,GO:0017111,GO:0006753,GO:0016874,GO:0072521,GO:0009150,GO:0016818,GO:0009168,GO:0009165,GO:1901137,GO:0090407,GO:0006188,GO:0016887,GO:0006189,GO:0046040,GO:…	K01945	ko00230	GARS_A	Phosphoribosylglycinamide synthetase, ATP-grasp (A) domain	sp|Q8FB69|PUR2_ECOL6 Phosphoribosylamine--glycine ligase OS=Escherichia coli O6:H1 (strain CFT073 / ATCC 700928 / UPEC) OX=199310 GN=purD PE=3 SV=1
gene-E2348C_3399	yhaL	239.517	240.237	523.859	591.209	1.21707	3.04645e-11	2.36668e-10	up	-	-		-	-	-	-	-	-	sp|P42625|YHAL_ECOLI Uncharacterized protein YhaL OS=Escherichia coli (strain K12) OX=83333 GN=yhaL PE=4 SV=2
gene-E2348C_IS_34	E2348C_IS_34	717.471	821.862	363.042	373.014	-1.06444	3.64158e-11	2.80754e-10	down	COG3385 FOG Transposase and inactivated derivatives	L	unknown	Replication, recombination and repair	-	K07495	ko99976	-	-	sp|P03835|INSG_ECOLI Transposase InsG for insertion sequence element IS4 OS=Escherichia coli (strain K12) OX=83333 GN=insG PE=3 SV=1
gene-E2348C_4370	E2348C_4370	220.096	273.954	562.378	601.168	1.23551	3.72057e-11	2.86301e-10	up	2-oxoglutarate dehydrogenase C-terminal	C	met	Energy production and conversion	-	K00164	ko00020	Transket_pyr	Transketolase, pyrimidine binding domain	sp|Q59106|ODO1_CUPNH 2-oxoglutarate dehydrogenase E1 component OS=Cupriavidus necator (strain ATCC 17699 / H16 / DSM 428 / Stanier 337) OX=381666 GN=odhA PE=3 SV=2
gene-E2348C_0369	yajG	791.915	970.429	444.895	387.5	-1.08283	5.10079e-11	3.90292e-10	down	Uncharacterized lipoprotein	M	unknown	Cell wall/membrane/envelope biogenesis	-	K07286	ko99992	Lipoprotein_16	Uncharacterized lipoprotein	sp|P0ADA6|YAJG_ECOL6 Uncharacterized lipoprotein YajG OS=Escherichia coli O6:H1 (strain CFT073 / ATCC 700928 / UPEC) OX=199310 GN=yajG PE=3 SV=1
gene-E2348C_0420	ybaS	127.311	75.8642	312.967	372.109	1.75506	6.8227e-11	5.20087e-10	up	Belongs to the glutaminase family	E	met	Amino acid transport and metabolism	-	K01425	ko04964,ko00250,ko05206,ko00220,ko05230,ko04727,ko02020,ko00470,ko04724	Glutaminase	Glutaminase	sp|Q83SE1|GLSA1_SHIFL Glutaminase 1 OS=Shigella flexneri OX=623 GN=glsA1 PE=3 SV=1
gene-E2348C_4617	yjhT	198.518	194.929	451.636	497.956	1.27144	6.9412e-11	5.28129e-10	up	Converts alpha-N-acetylneuranimic acid (Neu5Ac) to the beta-anomer, accelerating the equilibrium between the alpha- and beta-anomers. Probably facilitates sialidase-negative bacteria to compete sucessfully for limited amounts of extracellular Neu5Ac, which is likely taken up in the beta-anomer. In addition, the rapid removal of sialic acid from solution might be advantageous to the bacterium to d…	M	met	Cell wall/membrane/envelope biogenesis	-	K17948	ko99980	-	-	sp|A1AJH6|NANM_ECOK1 N-acetylneuraminate epimerase OS=Escherichia coli O1:K1 / APEC OX=405955 GN=nanM PE=3 SV=2
gene-E2348C_4687	radA	686.182	881.921	360.153	366.676	-1.10948	1.18571e-10	8.79116e-10	down	DNA-dependent ATPase involved in processing of recombination intermediates, plays a role in repairing DNA breaks. Stimulates the branch migration of RecA-mediated strand transfer reactions, allowing the 3' invading strand to extend heteroduplex DNA faster. Binds ssDNA in the presence of ADP but not other nucleotides, has ATPase activity that is stimulated by ssDNA and various branched DNA structu…	O	met	Posttranslational modification, protein turnover, chaperones	GO:0032559,GO:0006310,GO:0140640,GO:0030554,GO:0009628,GO:0000725,GO:0003697,GO:0035639,GO:0009314,GO:0003684,GO:0006974,GO:0033554,GO:0006281,GO:0140657,GO:0005524,GO:0008094,GO:0006259,GO:0140097	K04485	ko03400	ATPase	KaiC	sp|P24554|RADA_ECOLI DNA repair protein RadA OS=Escherichia coli (strain K12) OX=83333 GN=radA PE=1 SV=1
gene-E2348C_1963	pphA	356.038	298.188	836.826	646.437	1.18073	1.35778e-10	1.00485e-09	up	Plays a key role in signaling protein misfolding via the CpxR CPXA transducing system. It also modulates the phosphorylated status of many phosphoproteins in E.coli, some of which acting as major chaperones. Has been shown, in vitro, to act on Ser, Thr and Tyr-phosphorylated substrates	T	regul	Signal transduction mechanisms	GO:0042578,GO:0140096,GO:0006796,GO:0016791,GO:0009628,GO:0044267,GO:0006470,GO:0006464,GO:0019538,GO:0016311,GO:0009266,GO:0036211,GO:0004721,GO:0016788,GO:0006793,GO:0043412	K07313	ko99980	-	-	sp|P55798|PRP1_ECOLI Serine/threonine-protein phosphatase 1 OS=Escherichia coli (strain K12) OX=83333 GN=pphA PE=1 SV=1
gene-E2348C_4620	fimE	56.103	68.4885	235.929	217.29	1.86217	1.52551e-10	1.12285e-09	up	FimE is one of the 2 regulatory proteins which control the phase variation of type 1 fimbriae in E.coli. These proteins mediate the periodic inversion of a 300bp DNA segment that harbors the promoter for the fimbrial structural gene, fimA. FimE switches fimA off	K	regul	Transcription	GO:0006259,GO:0006310,GO:0015074	K07358	ko99976	Phage_integrase	Phage integrase family	sp|P0ADH8|FIME_ECOL6 Type 1 fimbriae regulatory protein FimE OS=Escherichia coli O6:H1 (strain CFT073 / ATCC 700928 / UPEC) OX=199310 GN=fimE PE=3 SV=1
gene-E2348C_3334	E2348C_3334	239.517	210.734	538.303	497.05	1.2014	2.04435e-10	1.48857e-09	up	Catalyzes the transfer of sulfuryl groups between phenolic compounds	M	met	Cell wall/membrane/envelope biogenesis	-	-	-	Arylsulfotrans	Arylsulfotransferase (ASST)	sp|Q8FDI4|ASST_ECOL6 Arylsulfate sulfotransferase AssT OS=Escherichia coli O6:H1 (strain CFT073 / ATCC 700928 / UPEC) OX=199310 GN=assT PE=1 SV=1
gene-E2348C_2852	yfiC	460.692	489.956	196.447	214.574	-1.2093	3.2177e-10	2.30168e-09	down	Specifically methylates the adenine in position 37 of tRNA(1)(Val) (anticodon cmo5UAC)	J	met	Translation, ribosomal structure and biogenesis	GO:0016741,GO:0043414,GO:0008033,GO:0140098,GO:0140101,GO:0034660,GO:0006399,GO:0006400,GO:0008170,GO:0140640,GO:0008168,GO:0008173,GO:0030488,GO:0008175,GO:0043412,GO:0008757,GO:0006396,GO:0001510,GO:0032259,GO:0009451,GO:0034470	K15460	ko03016	-	-	sp|B7UH15|TRMN6_ECO27 tRNA1(Val) (adenine(37)-N6)-methyltransferase OS=Escherichia coli O127:H6 (strain E2348/69 / EPEC) OX=574521 GN=yfiC PE=3 SV=1
gene-E2348C_0728	bioF	430.482	339.281	142.52	149.387	-1.3984	4.26427e-10	3.01317e-09	down	Catalyzes the decarboxylative condensation of pimeloyl- acyl-carrier protein and L-alanine to produce 8-amino-7- oxononanoate (AON), acyl-carrier protein , and carbon dioxide	H	met	Coenzyme transport and metabolism	GO:0006767,GO:0006790,GO:0030170,GO:0046394,GO:0009110,GO:0042364,GO:0044272,GO:0043604,GO:0032787,GO:0016747,GO:0016746,GO:0070279,GO:0043603,GO:0006766,GO:0044283,GO:0016053,GO:0019842,GO:0072330	K00652	ko01007,ko00780	Aminotran_1_2	Aminotransferase class I and II	sp|B7ULX3|BIOF_ECO27 8-amino-7-oxononanoate synthase OS=Escherichia coli O127:H6 (strain E2348/69 / EPEC) OX=574521 GN=bioF PE=3 SV=1
gene-E2348C_2933	ygaW	227.649	227.593	500.747	510.631	1.15167	4.92703e-10	3.46341e-09	up	L-alanine exporter AlaE	U	met	Intracellular trafficking, secretion, and vesicular transport	-	-	-	AlaE	L-alanine exporter	sp|P64552|ALAE_ECO57 L-alanine exporter AlaE OS=Escherichia coli O157:H7 OX=83334 GN=alaE PE=3 SV=1
gene-E2348C_0601	sdhC	391.642	424.629	127.113	180.169	-1.4078	5.42924e-10	3.79673e-09	down	Succinate dehydrogenase cytochrome b556 subunit	C	met	Energy production and conversion	GO:0017004,GO:0015980,GO:0016627,GO:0048038,GO:0044085,GO:0046906,GO:0045333,GO:0020037,GO:0043933,GO:0016043,GO:0070469,GO:0098796,GO:0065003,GO:1902494,GO:0022607,GO:0009060,GO:0016491,GO:0006091,GO:0022900,GO:0006099,GO:1990204,GO:0098803,GO:0009055	K00241	ko00020,ko00190,ko00720,ko00650	Sdh_cyt	Succinate dehydrogenase/Fumarate reductase transmembrane subunit	sp|P69055|DHSC_ECO57 Succinate dehydrogenase cytochrome b556 subunit OS=Escherichia coli O157:H7 OX=83334 GN=sdhC PE=3 SV=1
gene-E2348C_4570	pyrI	797.309	1250.71	187.78	119.509	-2.73722	6.67426e-10	4.61968e-09	down	Involved in allosteric regulation of aspartate carbamoyltransferase	F	met	Nucleotide transport and metabolism	GO:0046112,GO:0019856,GO:0006796,GO:0072528,GO:0006220,GO:0046914,GO:0009117,GO:0009112,GO:0006221,GO:0055086,GO:0006793,GO:1901293,GO:0072527,GO:0006753,GO:1902494,GO:0006206,GO:0009165,GO:0090407,GO:1990234,GO:0019637,GO:0008270	K00610	ko00240,ko00250	PyrI_C	Aspartate carbamoyltransferase regulatory chain, metal binding domain	sp|A7ZVC6|PYRI_ECO24 Aspartate carbamoyltransferase regulatory chain OS=Escherichia coli O139:H28 (strain E24377A / ETEC) OX=331111 GN=pyrI PE=3 SV=1
gene-E2348C_0741	ybhO	208.228	265.525	566.23	514.252	1.18877	8.87477e-10	6.09091e-09	up	Catalyzes the phosphatidyl group transfer from one phosphatidylglycerol molecule to another to form cardiolipin (CL) (diphosphatidylglycerol) and glycerol	I	met	Lipid transport and metabolism	-	K06131	ko00564	PLDc_2	PLD-like domain	sp|P0AA85|CLSB_ECO57 Cardiolipin synthase B OS=Escherichia coli O157:H7 OX=83334 GN=clsB PE=3 SV=1
gene-E2348C_3249	gspD	303.172	320.315	120.372	109.55	-1.43987	9.16957e-10	6.28262e-09	down	General secretion pathway protein	NU	met	Cell motility;Intracellular trafficking, secretion, and vesicular transport	GO:0009279,GO:0015627,GO:0019867,GO:0140352,GO:0071806,GO:0045184,GO:0071692,GO:0030313,GO:0009306,GO:0098776,GO:0032940,GO:0008104,GO:0042802,GO:0030312,GO:0015031,GO:0033036,GO:0015628,GO:0031975,GO:0035592,GO:0071702,GO:0071705,GO:0046903	K02453	ko02044,ko05111,ko03070	Secretin	Bacterial type II and III secretion system protein	-
gene-E2348_P1_rr__06	E2348_P1_rr__06	292.383	249.72	578.748	570.386	1.08419	1.54401e-09	1.04208e-08	up	to Shigella flexneri,and Shigella flexneri 2A IS10 orf S0034 or Cp0027 SWALL Q9AFX7 (EMBL AF348706) (407 aa) fasta scores E()	L	unknown	Replication, recombination and repair	-	-	-	DDE_Tnp_1	Transposase DDE domain	-
gene-E2348C_3715	yhhT	321.513	302.403	639.416	621.087	1.01462	1.57349e-09	1.05846e-08	up	transporter activity	S	trans	Function unknown	-	-	-	AI-2E_transport	AI-2E family transporter	sp|P0AGM1|YHHT_ECO57 Putative transport protein YhhT OS=Escherichia coli O157:H7 OX=83334 GN=yhhT PE=3 SV=1
gene-E2348C_3799	yhjX	1891.32	2802.76	7413.95	7896.67	1.70559	1.63068e-09	1.09331e-08	up	Part of a nutrient-sensing regulatory network composed of the two-component regulatory systems BtsS BtsR and YpdA YpdB, and their respective target proteins, YjiY and YhjX	P	regul	Inorganic ion transport and metabolism	GO:0009991,GO:0009605,GO:0031669,GO:0031668,GO:0031667,GO:0071496,GO:0007154	K08177	ko02000	MFS_1	Major Facilitator Superfamily	sp|P37662|YHJX_ECOLI Uncharacterized MFS-type transporter YhjX OS=Escherichia coli (strain K12) OX=83333 GN=yhjX PE=1 SV=1
gene-E2348C_0315	yaiY	849.097	1187.49	492.081	504.293	-1.03154	1.7888e-09	1.19538e-08	down	Protein of unknown function (DUF2755)	S	unknown	Function unknown	-	-	-	-	-	sp|P0AAP9|YAIY_ECO57 Inner membrane protein YaiY OS=Escherichia coli O157:H7 OX=83334 GN=yaiY PE=3 SV=1
gene-E2348C_4059	rbsA	3661.8	3473.95	522.896	906.279	-2.31966	1.95545e-09	1.30171e-08	down	Part of the ABC transporter complex RbsABC involved in ribose import. Responsible for energy coupling to the transport system	P	trans	Inorganic ion transport and metabolism	GO:0043190,GO:0016817,GO:0140359,GO:0098797,GO:1902495,GO:0042626,GO:0015144,GO:0022804,GO:0015749,GO:0035639,GO:0098533,GO:0098796,GO:0051119,GO:0140657,GO:0034219,GO:0017111,GO:0008643,GO:0015750,GO:0015145,GO:0016818,GO:0015399,GO:0016887,GO:0032559,GO:0030554,GO:0043211,GO:0071702,GO:0016462,GO:0005524,GO:1990351	K10441	ko02000,ko02010	ABC_tran	ABC transporter	sp|Q0TAW0|RBSA_ECOL5 Ribose import ATP-binding protein RbsA OS=Escherichia coli O6:K15:H31 (strain 536 / UPEC) OX=362663 GN=rbsA PE=3 SV=1
gene-E2348C_4388	yjcD	760.627	1053.67	428.524	449.971	-1.04638	2.34611e-09	1.55248e-08	down	High-affinity transporter for guanine and hypoxanthine	S	trans	Function unknown	-	K06901	ko02000	Xan_ur_permease	Permease family	sp|P0AF53|GHXP_ECO57 Guanine/hypoxanthine permease GhxP OS=Escherichia coli O157:H7 OX=83334 GN=ghxP PE=3 SV=1
gene-E2348C_4264	pflC	202.834	211.788	496.895	435.485	1.16868	2.58391e-09	1.70429e-08	up	Activation of pyruvate formate-lyase 2 under anaerobic conditions by generation of an organic free radical, using S- adenosylmethionine and reduced flavodoxin as cosubstrates to produce 5'-deoxy-adenosine	O	met	Posttranslational modification, protein turnover, chaperones	GO:0051536,GO:0019318,GO:0051540,GO:0005996,GO:0006006,GO:0051539,GO:0005975,GO:0016491	K04069	ko99980	-	-	sp|P32675|PFLC_ECOLI Pyruvate formate-lyase 2-activating enzyme OS=Escherichia coli (strain K12) OX=83333 GN=pflC PE=3 SV=2
gene-E2348C_3286	yghX	179.098	144.353	402.524	384.784	1.28376	2.76989e-09	1.81609e-08	up	X-Pro dipeptidyl-peptidase (S15 family)	Q	met	Secondary metabolites biosynthesis, transport and catabolism	-	K01061	ko00361,ko00623,ko00364	DLH	Dienelactone hydrolase family	sp|Q7DFU6|YGHX_ECOLI Putative hydrolase YghX OS=Escherichia coli (strain K12) OX=83333 GN=yghX PE=5 SV=4
gene-E2348C_0548	gltI	80801.2	57982.4	211910	184917	1.51567	3.52224e-09	2.2934e-08	up	Part of the ABC transporter complex GltIJKL involved in glutamate and aspartate uptake. Binds to both glutamate and aspartate	ET	trans	Amino acid transport and metabolism;Signal transduction mechanisms	GO:0006820,GO:0046942,GO:1902475,GO:0015849,GO:0043177,GO:0006835,GO:1903825,GO:0016597,GO:0006811,GO:0098656,GO:0034220,GO:0006865,GO:0030313,GO:0015740,GO:1905039,GO:0015807,GO:0003333,GO:0015711,GO:0030288,GO:0042597,GO:0031975,GO:0071702,GO:0071705,GO:0031406	K10001	ko02000,ko02020,ko02010	SBP_bac_3	Bacterial extracellular solute-binding proteins, family 3	sp|P37902|GLTI_ECOLI Glutamate/aspartate import solute-binding protein OS=Escherichia coli (strain K12) OX=83333 GN=gltI PE=1 SV=2
gene-E2348C_0740	ybhN	225.491	206.519	569.119	431.863	1.21184	4.01962e-09	2.6089e-08	up	Lysylphosphatidylglycerol synthase TM region	S	met	Function unknown	-	K07027	ko99986	LPG_synthase_TM	Lysylphosphatidylglycerol synthase TM region	sp|P75770|YBHN_ECOLI Inner membrane protein YbhN OS=Escherichia coli (strain K12) OX=83333 GN=ybhN PE=1 SV=1
gene-E2348C_4015	rnpA	650.579	962	333.19	392.932	-1.15084	4.02893e-09	2.61077e-08	down	RNaseP catalyzes the removal of the 5'-leader sequence from pre-tRNA to produce the mature 5'-terminus. It can also cleave other RNA substrates such as 4.5S RNA. The protein component plays an auxiliary but essential role in vivo by binding to the 5'-leader sequence and broadening the substrate specificity of the ribozyme	J	mett	Translation, ribosomal structure and biogenesis	GO:0016788,GO:0004518,GO:0004540,GO:0008033,GO:0090501,GO:0140098,GO:0140101,GO:0034660,GO:0004519,GO:0006399,GO:0003723,GO:0016893,GO:0090502,GO:0140640,GO:0000049,GO:1902494,GO:0004521,GO:1990904,GO:0006396,GO:0090305,GO:0034470	K03536	ko03016	-	-	sp|A7ZTR0|RNPA_ECO24 Ribonuclease P protein component OS=Escherichia coli O139:H28 (strain E24377A / ETEC) OX=331111 GN=rnpA PE=3 SV=1
gene-E2348C_4372	E2348C_4372	167.23	214.949	418.894	479.848	1.23347	4.58257e-09	2.9554e-08	up	Pyridine nucleotide-disulphide oxidoreductase, dimerisation domain	C	met	Energy production and conversion	-	K00382	ko00640,ko00260,ko00280,ko00380,ko00630,ko00620,ko00310,ko04147,ko00020,ko00010	-	-	sp|P52992|DLDH_CUPNH Dihydrolipoyl dehydrogenase OS=Cupriavidus necator (strain ATCC 17699 / H16 / DSM 428 / Stanier 337) OX=381666 GN=odhL PE=3 SV=2
gene-E2348C_ncR_61	gadY	29.1304	29.5027	114.594	170.21	2.28109	7.34784e-09	4.6502e-08	up	-	-		-	-	-	-	-	-	-
gene-E2348C_0782	gsiC	358.196	266.578	677.935	627.424	1.06337	9.00816e-09	5.6569e-08	up	Part of the ABC transporter complex GsiABCD involved in glutathione import. Probably responsible for the translocation of the substrate across the membrane	EP	trans	Amino acid transport and metabolism;Inorganic ion transport and metabolism	GO:0006820,GO:0043190,GO:1904680,GO:0098797,GO:1902495,GO:0006811,GO:0098656,GO:0072348,GO:0042886,GO:0034220,GO:0008509,GO:0098533,GO:0098796,GO:0015075,GO:0015833,GO:0035672,GO:1901682,GO:0015711,GO:0072337,GO:0035673,GO:0006857,GO:0071702,GO:0071705,GO:0042887,GO:0008514,GO:0072349,GO:0042939,GO:1990351	K13890	ko02000,ko02010	BPD_transp_1	Binding-protein-dependent transport system inner membrane component	sp|Q3Z3V2|GSIC_SHISS Glutathione transport system permease protein GsiC OS=Shigella sonnei (strain Ss046) OX=300269 GN=gsiC PE=3 SV=1
gene-E2348C_0328	ykiA	193.124	163.319	442.969	383.879	1.21395	9.58377e-09	5.97222e-08	up	Protein of unknown function (DUF2773)	S	unknown	Function unknown	-	-	-	-	-	sp|P75704|YKIA_ECOLI Putative uncharacterized protein YkiA OS=Escherichia coli (strain K12) OX=83333 GN=ykiA PE=5 SV=1
gene-E2348C_4371	E2348C_4371	146.731	160.158	350.523	368.487	1.22823	1.49783e-08	9.11033e-08	up	component of 2-oxoglutarate dehydrogenase complex	C	mett	Energy production and conversion	-	K00658	ko00020,ko00310,ko00380	2-oxoacid_dh	2-oxoacid dehydrogenases acyltransferase (catalytic domain)	sp|Q9I3D2|ODO2_PSEAE Dihydrolipoyllysine-residue succinyltransferase component of 2-oxoglutarate dehydrogenase complex OS=Pseudomonas aeruginosa (strain ATCC 15692 / DSM 22644 / CIP 104116 / JCM 14847 / LMG 12228 / 1C / PRS 101 / PAO1) OX=208964 GN=sucB PE=3 SV=1
gene-E2348C_0421	ybaT	325.829	226.539	579.711	618.37	1.11775	1.64169e-08	9.94064e-08	up	transport protein	E	trans	Amino acid transport and metabolism	GO:0009268,GO:0046688,GO:0006865,GO:0097501,GO:0042221,GO:0071702,GO:0009628,GO:0071705,GO:0015849,GO:0010035,GO:0010038	-	-	AA_permease_2	Amino acid permease	sp|P77400|YBAT_ECOLI Inner membrane transport protein YbaT OS=Escherichia coli (strain K12) OX=83333 GN=ybaT PE=1 SV=1
gene-E2348C_0290	prpR	81.9966	60.0591	241.707	204.615	1.65204	1.95853e-08	1.18064e-07	up	propionate catabolism operon regulatory protein	K	met	Transcription	GO:0009890,GO:0031328,GO:0006629,GO:0010556,GO:0097659,GO:0006351,GO:0009062,GO:0051172,GO:0016042,GO:0046459,GO:0032787,GO:0006355,GO:0003700,GO:1903507,GO:0048518,GO:0051253,GO:0072329,GO:0051252,GO:0048519,GO:0060255,GO:0005524,GO:0031324,GO:0045934,GO:0009628,GO:0051173,GO:0035639,GO:0008134,GO:0023052,GO:0016054,GO:0044282,GO:0019541,GO:2001141,GO:0045893,GO:0080090,GO:0043565,GO:0048523,GO:…	K02688	ko03000	Sigma54_activat	Sigma-54 interaction domain	sp|P77743|PRPR_ECOLI Propionate catabolism operon regulatory protein OS=Escherichia coli (strain K12) OX=83333 GN=prpR PE=1 SV=1
gene-E2348C_ncR_51	E2348C_ncR_51	57.1819	101.152	252.3	251.694	1.66908	2.0048e-08	1.20674e-07	up	-	-		-	-	-	-	-	-	-
gene-E2348C_1585	yncL	153.204	208.626	370.746	515.158	1.29191	3.50107e-08	2.07267e-07	up	-	-		-	-	-	-	-	-	sp|A5A615|YNCL_ECOLI Uncharacterized protein YncL OS=Escherichia coli (strain K12) OX=83333 GN=yncL PE=1 SV=1
gene-E2348C_0783	gsiD	112.206	113.796	280.226	288.814	1.33225	3.5364e-08	2.08843e-07	up	Part of the ABC transporter complex GsiABCD involved in glutathione import. Probably responsible for the translocation of the substrate across the membrane	EP	trans	Amino acid transport and metabolism;Inorganic ion transport and metabolism	GO:0042938,GO:0006820,GO:0043190,GO:1904680,GO:0035442,GO:0098797,GO:1902495,GO:0006811,GO:0098656,GO:0072348,GO:0042886,GO:0034220,GO:0008509,GO:0098533,GO:0098796,GO:0015075,GO:0015833,GO:0035672,GO:0071916,GO:1901682,GO:0015711,GO:0072337,GO:0035673,GO:0006857,GO:0071702,GO:0071705,GO:0042887,GO:0008514,GO:0072349,GO:0042939,GO:1990351	K13891	ko02000,ko02010	BPD_transp_1	Binding-protein-dependent transport system inner membrane component	sp|Q8X6V6|GSID_ECO57 Glutathione transport system permease protein GsiD OS=Escherichia coli O157:H7 OX=83334 GN=gsiD PE=3 SV=1
gene-E2348_P1_012	bfpH	357.117	446.756	176.225	180.169	-1.17363	3.89471e-08	2.28674e-07	down	Soluble lytic murein transglycosylase and related regulatory proteins (Some contain LysM invasin domains)	M	met	Cell wall/membrane/envelope biogenesis	-	-	-	-	-	-
gene-E2348C_0857	artJ	429.403	557.391	214.744	244.451	-1.10333	5.77903e-08	3.35432e-07	down	belongs to the bacterial solute-binding protein 3 family	ET	met	Amino acid transport and metabolism;Signal transduction mechanisms	GO:0022836,GO:0006820,GO:0046942,GO:1902475,GO:0098655,GO:0015849,GO:0043177,GO:1903825,GO:0016597,GO:0006811,GO:0005216,GO:0098656,GO:0034220,GO:0006865,GO:0015075,GO:0030313,GO:0098739,GO:1905039,GO:0015807,GO:0089718,GO:0003333,GO:0015711,GO:0030288,GO:0015318,GO:0022803,GO:0043090,GO:0042597,GO:0015267,GO:0031975,GO:0071702,GO:0071705,GO:0006812,GO:0031406,GO:0098657	K09996	ko02000,ko02010	SBP_bac_3	Bacterial extracellular solute-binding proteins, family 3	sp|P30860|ARTJ_ECOLI ABC transporter arginine-binding protein 1 OS=Escherichia coli (strain K12) OX=83333 GN=artJ PE=1 SV=2
gene-E2348C_1130	csgD	81.9966	75.8642	229.188	210.047	1.4763	1.12323e-07	6.39173e-07	up	necessary for transcription of the csgBAC ymdA operon. Plays a positive role in biofilm formation. May have the capability to respond to starvation and or high cell density by activating csgBA transcription. Low-level constitutive expression confers an adherent curli fimbriae-expressing phenotype, up- regulates 10 genes and down-regulates 14 others	K	regul	Transcription	GO:0009890,GO:0031328,GO:2000144,GO:0003690,GO:0010556,GO:0097659,GO:0006351,GO:0051172,GO:0051703,GO:0000976,GO:0006355,GO:0003700,GO:0000987,GO:0042710,GO:1900190,GO:1903507,GO:0048518,GO:0051253,GO:0001067,GO:0051252,GO:0032993,GO:0048519,GO:0060255,GO:0031324,GO:0045934,GO:0051173,GO:2000142,GO:0006352,GO:0098630,GO:2001141,GO:0045893,GO:0080090,GO:0043565,GO:0048523,GO:0045892,GO:0010557,GO:…	K04333	ko03000,ko02026	GerE	Bacterial regulatory proteins, luxR family	sp|P52106|CSGD_ECOLI CsgBAC operon transcriptional regulatory protein OS=Escherichia coli (strain K12) OX=83333 GN=csgD PE=1 SV=1
gene-E2348C_1625	ydeN	6318.06	4561.33	1444.46	1955.61	-1.67787	1.20125e-07	6.80707e-07	down	sulfuric ester hydrolase activity	P	met	Inorganic ion transport and metabolism	GO:0042597,GO:0031975,GO:0016788,GO:0008484,GO:0030313,GO:0030288	K01138	ko99980	-	-	sp|P77318|YDEN_ECOLI Uncharacterized sulfatase YdeN OS=Escherichia coli (strain K12) OX=83333 GN=ydeN PE=3 SV=2
gene-E2348C_1944	yobD	208.228	262.364	78.001	92.3482	-1.46522	1.269e-07	7.18101e-07	down	UPF0266 membrane protein YobD	S	unknown	Function unknown	-	-	-	DUF986	Protein of unknown function (DUF986)	sp|B7USJ6|YOBD_ECO27 UPF0266 membrane protein YobD OS=Escherichia coli O127:H6 (strain E2348/69 / EPEC) OX=574521 GN=yobD PE=3 SV=1
gene-E2348C_0066	E2348C_0066	158.599	186.499	60.6675	41.6472	-1.75673	1.30603e-07	7.37001e-07	down	pfkB family carbohydrate kinase	G	mett	Carbohydrate transport and metabolism	-	K00852	ko00030	-	-	sp|P0A9J7|RBSK_ECO57 Ribokinase OS=Escherichia coli O157:H7 OX=83334 GN=rbsK PE=3 SV=1
gene-E2348C_2297	galS	255.7	269.739	100.149	111.361	-1.31222	1.50754e-07	8.43684e-07	down	Repressor of the mgl operon. Binds galactose and D- fucose as inducers. GalS binds to an operator DNA sequence within its own coding sequence (corresponding to residues 15 to 20)	K	regul	Transcription	GO:0003690,GO:0010556,GO:0097659,GO:0006351,GO:0000976,GO:0006355,GO:0003700,GO:0001067,GO:0051252,GO:2001141,GO:0080090,GO:0043565,GO:0051171,GO:0031323,GO:1990837,GO:0019222,GO:0019219,GO:0009889,GO:0140110,GO:0010468,GO:0031326,GO:0032774,GO:1903506,GO:0060255	K02529	ko03000	Peripla_BP_3	Periplasmic binding protein-like domain	sp|P25748|GALS_ECOLI HTH-type transcriptional regulator GalS OS=Escherichia coli (strain K12) OX=83333 GN=galS PE=1 SV=2
gene-E2348C_3115	yqeF	509.242	439.38	225.336	245.356	-1.01048	1.51914e-07	8.49007e-07	down	Belongs to the thiolase family	I	met	Lipid transport and metabolism	GO:0006629,GO:0006635,GO:1901615,GO:1901617,GO:0009062,GO:0016042,GO:0030258,GO:0032787,GO:0016746,GO:0072329,GO:0016747,GO:0016407,GO:0006066,GO:0016054,GO:0044283,GO:0044282,GO:0019395,GO:0046395,GO:0034309,GO:0044248,GO:0008610,GO:0044255,GO:0046165,GO:0044242,GO:0034308,GO:0034440,GO:0016408,GO:0006631	K00626	ko04975,ko00280,ko00380,ko00071,ko00362,ko00620,ko00630,ko00310,ko00900,ko00720,ko02020,ko04147,ko00650	-	-	sp|Q46939|YQEF_ECOLI Probable acetyl-CoA acetyltransferase OS=Escherichia coli (strain K12) OX=83333 GN=yqeF PE=3 SV=2
gene-E2348C_4350	malK	159.678	93.7766	25.0374	29.8773	-2.20458	1.53958e-07	8.59245e-07	down	Part of the ABC transporter complex MalEFGK involved in maltose maltodextrin import. Responsible for energy coupling to the transport system	P	trans	Inorganic ion transport and metabolism	GO:0043190,GO:0016817,GO:0140359,GO:0098797,GO:1902495,GO:0055052,GO:0033037,GO:0042626,GO:0015144,GO:0015774,GO:0022804,GO:0035639,GO:0008134,GO:0098533,GO:0098796,GO:0140657,GO:0015154,GO:0034219,GO:0017111,GO:0008643,GO:0016818,GO:0015399,GO:0015157,GO:0015772,GO:0033036,GO:0016887,GO:0032559,GO:0030554,GO:0043211,GO:0071702,GO:0016462,GO:0015766,GO:0005524,GO:1990351	K10111	ko02000,ko02010	ABC_tran	ABC transporter	sp|P68188|MALK_ECO57 Maltose/maltodextrin import ATP-binding protein MalK OS=Escherichia coli O157:H7 OX=83334 GN=malK PE=3 SV=1
gene-E2348C_4686	serB	412.141	507.869	236.892	207.331	-1.05119	2.01537e-07	1.11256e-06	down	Catalyzes the dephosphorylation of phosphoserine (P- Ser)	E	met	Amino acid transport and metabolism	GO:0042578,GO:0009070,GO:0046394,GO:0006563,GO:0009069,GO:0006520,GO:0006796,GO:0016791,GO:0000287,GO:0016788,GO:0016311,GO:1901605,GO:0044283,GO:0008652,GO:0006793,GO:1901607,GO:0016053	K01079	ko01009,ko00680,ko00260	DUF5609	Domain of unknown function (DUF5609)	sp|P0AGB1|SERB_ECO57 Phosphoserine phosphatase OS=Escherichia coli O157:H7 OX=83334 GN=serB PE=3 SV=1
gene-E2348C_4438	yjdZ	142.415	159.104	353.412	317.786	1.15393	2.53809e-07	1.38234e-06	up	YjcZ-like protein	S	unknown	Function unknown	-	-	-	YjcZ	YjcZ-like protein	sp|P39267|YJCZ_ECOLI Uncharacterized protein YjcZ OS=Escherichia coli (strain K12) OX=83333 GN=yjcZ PE=4 SV=2
gene-E2348C_4077	ppiC	414.299	418.307	211.855	203.709	-1.00278	3.17939e-07	1.7178e-06	down	PPIC-type PPIASE domain	O	met	Posttranslational modification, protein turnover, chaperones	GO:0003755,GO:0016859,GO:0018208,GO:0140096,GO:0044267,GO:0006464,GO:0018193,GO:0000413,GO:0019538,GO:0036211,GO:0016853,GO:0043412	K03769	ko03110	Rotamase_3	PPIC-type PPIASE domain	sp|P0A9L7|PPIC_ECO57 Peptidyl-prolyl cis-trans isomerase C OS=Escherichia coli O157:H7 OX=83334 GN=ppiC PE=3 SV=2
gene-E2348C_2450	argT	8208.3	5702.46	21207.6	17537.1	1.47781	3.61165e-07	1.9359e-06	up	belongs to the bacterial solute-binding protein 3 family	ET	mett	Amino acid transport and metabolism;Signal transduction mechanisms	GO:0006820,GO:0046942,GO:0015849,GO:0071248,GO:0006811,GO:0071496,GO:0006865,GO:0009267,GO:0010038,GO:0030313,GO:0031668,GO:0042594,GO:0009991,GO:0010035,GO:0015807,GO:0015711,GO:0031667,GO:0030288,GO:0007154,GO:0071241,GO:0042597,GO:0031975,GO:0042221,GO:0071702,GO:0071705,GO:0009605,GO:0006812,GO:0031669,GO:0033554,GO:0070887	K10013	ko02000,ko02010	SBP_bac_3	Bacterial extracellular solute-binding proteins, family 3	sp|P09551|ARGT_ECOLI Lysine/arginine/ornithine-binding periplasmic protein OS=Escherichia coli (strain K12) OX=83333 GN=argT PE=1 SV=3
gene-E2348C_1730	ydhI	189.887	182.285	377.486	378.446	1.02239	6.64145e-07	3.48633e-06	up	Protein of unknown function (DUF1656)	S	unknown	Function unknown	-	-	-	-	-	sp|P64472|YDHI_ECO57 Uncharacterized protein YdhI OS=Escherichia coli O157:H7 OX=83334 GN=ydhI PE=4 SV=1
gene-E2348C_4128	yigM	522.189	460.453	184.891	278.855	-1.08169	6.79913e-07	3.55533e-06	down	EamA-like transporter family	EG	trans	Amino acid transport and metabolism;Carbohydrate transport and metabolism	-	-	-	EamA	EamA-like transporter family	sp|P0ADP6|BIOP_ECO57 Biotin transporter OS=Escherichia coli O157:H7 OX=83334 GN=bioP PE=3 SV=1
gene-E2348C_1599	yddH	165.072	135.923	322.597	332.272	1.12198	7.55007e-07	3.92276e-06	up	FMN binding	S	unknown	Function unknown	GO:0010181	-	-	-	-	sp|P76121|YDDH_ECOLI Uncharacterized protein YddH OS=Escherichia coli (strain K12) OX=83333 GN=yddH PE=3 SV=2
gene-E2348C_4373	E2348C_4373	175.861	148.567	377.486	317.786	1.09958	1.06169e-06	5.46029e-06	up	Succinyl-CoA synthetase functions in the citric acid cycle (TCA), coupling the hydrolysis of succinyl-CoA to the synthesis of either ATP or GTP and thus represents the only step of substrate-level phosphorylation in the TCA. The beta subunit provides nucleotide specificity of the enzyme and binds the substrate succinate, while the binding sites for coenzyme A and phosphate are found in the alpha …	C	mett	Energy production and conversion	-	K01903	ko00020,ko00720,ko00640,ko00660	ATP-grasp_2	ATP-grasp domain	sp|Q7NZ47|SUCC_CHRVO Succinate--CoA ligase [ADP-forming] subunit beta OS=Chromobacterium violaceum (strain ATCC 12472 / DSM 30191 / JCM 1249 / NBRC 12614 / NCIMB 9131 / NCTC 9757) OX=243365 GN=sucC PE=3 SV=1
gene-E2348C_2723	upp	370.064	532.103	196.447	229.965	-1.08085	1.16481e-06	5.953e-06	down	Catalyzes the conversion of uracil and 5-phospho-alpha- D-ribose 1-diphosphate (PRPP) to UMP and diphosphate	F	met	Nucleotide transport and metabolism	GO:0046112,GO:0009220,GO:0019860,GO:0019856,GO:0009218,GO:0006796,GO:1901657,GO:0005525,GO:0009260,GO:0009124,GO:0072528,GO:0009259,GO:0009116,GO:0016763,GO:0009173,GO:0016757,GO:0006220,GO:0019001,GO:0000287,GO:0035639,GO:0043173,GO:0009117,GO:0009112,GO:0006221,GO:0055086,GO:0006793,GO:0032561,GO:1901293,GO:0009123,GO:0016310,GO:0072527,GO:0009156,GO:0097216,GO:0006753,GO:0042802,GO:0006222,GO:…	K00761	ko00240	UPRTase	Uracil phosphoribosyltransferase	sp|A7ZPU1|UPP_ECO24 Uracil phosphoribosyltransferase OS=Escherichia coli O139:H28 (strain E24377A / ETEC) OX=331111 GN=upp PE=3 SV=1
gene-E2348_P1_097	E2348_P1_097	251.384	356.14	143.483	117.699	-1.21917	1.99797e-06	9.98495e-06	down	Provides the (R)-glutamate required for cell wall biosynthesis	M		Cell wall/membrane/envelope biogenesis	-	K01776	ko01011,ko00470	-	-	sp|Q8RAJ0|MURI3_CALS4 Glutamate racemase 3 OS=Caldanaerobacter subterraneus subsp. tengcongensis (strain DSM 15242 / JCM 11007 / NBRC 100824 / MB4) OX=273068 GN=murI3 PE=3 SV=1
gene-E2348C_3796	lpfC	132.705	169.641	315.856	330.462	1.09564	2.06749e-06	1.02944e-05	up	Could be involved in the export and assembly of the ElfA fimbrial subunits across the outer membrane	NU	adherence	Cell motility;Intracellular trafficking, secretion, and vesicular transport	-	-	-	Usher	Outer membrane usher protein	sp|P43662|LPFC_SALTY Outer membrane usher protein LpfC OS=Salmonella typhimurium (strain LT2 / SGSC1412 / ATCC 700720) OX=99287 GN=lpfC PE=3 SV=2
gene-E2348C_3496	nanT	105.733	73.7568	201.262	262.558	1.37112	2.4648e-06	1.21535e-05	up	Catalyzes the proton-dependent transport of sialic acid	EGP	trans	Amino acid transport and metabolism;Carbohydrate transport and metabolism;Inorganic ion transport and metabolism	GO:0015291,GO:1902600,GO:0015294,GO:1901505,GO:0006820,GO:0046942,GO:0022853,GO:0098655,GO:0015849,GO:0005402,GO:1903825,GO:0015078,GO:0006811,GO:0015144,GO:0098660,GO:0034220,GO:0022804,GO:0015075,GO:0046943,GO:0022890,GO:0034219,GO:0098662,GO:0015295,GO:0008643,GO:1905039,GO:0005342,GO:0015711,GO:0015318,GO:0015293,GO:0005351,GO:0071702,GO:0006812,GO:0008324	K03290	ko02000	MFS_1	Major Facilitator Superfamily	sp|A7ZSB7|NANT_ECO24 Sialic acid transporter NanT OS=Escherichia coli O139:H28 (strain E24377A / ETEC) OX=331111 GN=nanT PE=3 SV=1
gene-E2348C_1719	rsxE	266.489	260.256	125.187	114.077	-1.139	2.948e-06	1.44136e-05	down	Part of a membrane complex involved in electron transport. Required to maintain the reduced state of SoxR	C	met	Energy production and conversion	GO:0006091,GO:0022900	K03613	ko99982	Rnf-Nqr	Rnf-Nqr subunit, membrane protein	sp|B7URX3|RSXE_ECO27 Ion-translocating oxidoreductase complex subunit E OS=Escherichia coli O127:H6 (strain E2348/69 / EPEC) OX=574521 GN=rsxE PE=3 SV=1
gene-E2348C_4181	E2348C_4181	134.863	177.016	32.7412	61.5654	-1.72213	3.57792e-06	1.72649e-05	down	Cleaves 6-deoxy-6-sulfo-D-fructose 1-phosphate (SFP) to form dihydroxyacetone phosphate (DHAP) and 3-sulfolactaldehyde (SLA)	G	met	Carbohydrate transport and metabolism	-	K01671	ko99980	-	-	sp|Q8X8D5|SQUT_ECO57 Sulfofructosephosphate aldolase OS=Escherichia coli O157:H7 OX=83334 GN=yihT PE=3 SV=1
gene-E2348C_tRNA_57	metZ	99.2591	76.9178	22.1484	18.1075	-2.13116	4.82417e-06	2.29247e-05	down	-	-		-	-	-	-	-	-	-
gene-E2348C_4444	adiY	100.338	104.313	242.67	222.722	1.18492	5.48413e-06	2.58193e-05	up	regulatory protein	K	regul	Transcription	GO:0031328,GO:0010556,GO:0097659,GO:0006351,GO:0003700,GO:0006355,GO:0048518,GO:0051252,GO:0060255,GO:0051173,GO:2001141,GO:0045893,GO:0080090,GO:0043565,GO:0010557,GO:0051171,GO:0031325,GO:1903508,GO:0031323,GO:0048522,GO:0009893,GO:0019222,GO:0010604,GO:0019219,GO:0009889,GO:0051254,GO:0140110,GO:0010468,GO:0009891,GO:0031326,GO:1902680,GO:0032774,GO:1903506,GO:0045935	K03755	ko03000	HTH_AraC	Bacterial regulatory helix-turn-helix proteins, AraC family	sp|P33234|ADIY_ECOLI HTH-type transcriptional regulator AdiY OS=Escherichia coli (strain K12) OX=83333 GN=adiY PE=4 SV=1
gene-E2348C_0391	ybaA	179.098	150.675	348.597	316.881	1.01302	5.58061e-06	2.62431e-05	up	Protein of unknown function (DUF1428)	S	unknown	Function unknown	-	-	-	DUF1428	Protein of unknown function (DUF1428)	sp|P0AAQ8|YBAA_ECO57 Uncharacterized protein YbaA OS=Escherichia coli O157:H7 OX=83334 GN=ybaA PE=4 SV=1
gene-E2348C_0730	bioD	255.7	194.929	91.4827	98.6858	-1.24392	6.53792e-06	3.04279e-05	down	Catalyzes a mechanistically unusual reaction, the ATP- dependent insertion of CO2 between the N7 and N8 nitrogen atoms of 7,8-diaminopelargonic acid (DAPA) to form an ureido ring	H	met	Coenzyme transport and metabolism	GO:0046394,GO:0044272,GO:0032787,GO:0042364,GO:0006790,GO:0009110,GO:0043604,GO:0000287,GO:0035639,GO:0016879,GO:0043603,GO:0044283,GO:0016874,GO:0016053,GO:0072330,GO:0006767,GO:0032559,GO:0030554,GO:0006766,GO:0005524	K01935	ko00780	-	-	sp|P13000|BIOD1_ECOLI ATP-dependent dethiobiotin synthetase BioD 1 OS=Escherichia coli (strain K12) OX=83333 GN=bioD1 PE=1 SV=3
gene-E2348C_1712	cnu	121.916	92.7229	260.003	229.965	1.19107	7.07009e-06	3.2792e-05	up	Hha and Cnu (YdgT) increase the number of genes bound by H-NS StpA and may also modulate the oligomerization of the H-NS StpA-complex on DNA. The complex formed with H-NS binds to the specific 26-bp cnb site in the origin of replication oriC	K		Transcription	GO:0031328,GO:0032774,GO:0031554,GO:0010556,GO:0097659,GO:0044011,GO:0006351,GO:0051128,GO:0051703,GO:0006355,GO:0042710,GO:1900190,GO:0048518,GO:0051252,GO:0048519,GO:0060255,GO:0051173,GO:0043933,GO:0016043,GO:0098630,GO:0043244,GO:2001141,GO:0045893,GO:0022411,GO:0080090,GO:0048523,GO:0010557,GO:0051171,GO:0031325,GO:1903508,GO:0031326,GO:0031323,GO:0048522,GO:0090609,GO:0044010,GO:0009893,GO:…	-	-	HHA	Haemolysin expression modulating protein	sp|P64469|CNU_ECO57 OriC-binding nucleoid-associated protein OS=Escherichia coli O157:H7 OX=83334 GN=cnu PE=3 SV=1
gene-E2348C_1466	ymiA	103.575	159.104	282.152	301.49	1.15109	8.20158e-06	3.78241e-05	up	-	-		-	-	-	-	-	-	sp|P0CB62|YMIA_ECOLI Uncharacterized protein YmiA OS=Escherichia coli (strain K12) OX=83333 GN=ymiA PE=1 SV=2
gene-E2348C_0156	E2348C_0156	88.4701	103.26	225.336	208.236	1.17658	1.43235e-05	6.40224e-05	up	cell adhesion	NU	adherence	Cell motility;Intracellular trafficking, secretion, and vesicular transport	-	-	-	-	-	-
gene-E2348C_1754	ydhT	127.311	102.206	286.004	222.722	1.14811	1.45098e-05	6.4713e-05	up	-	-		-	-	-	-	-	-	sp|P77147|YDHT_ECOLI Uncharacterized protein YdhT OS=Escherichia coli (strain K12) OX=83333 GN=ydhT PE=2 SV=1
gene-E2348C_2564	yfdE	21.5781	53.7371	144.446	118.604	1.80177	1.92352e-05	8.47642e-05	up	Involved in the catabolism of oxalate and in the adapatation to low pH. ACOCT serves to prime the oxalate-induced acid tolerance response (ATR) cycle by producing substrate for oxalyl-CoA decarboxylase (OXC) and formyl-coenzyme A transferase (FCOCT). Catalyzes the reversible conversion of acetyl-CoA and oxalate to oxalyl-CoA and acetate. It can also use formyl-CoA and oxalate to produce oxalyl-Co…	C	mett	Energy production and conversion	GO:0016782	K18702	ko99980	-	-	sp|P76518|ACOCT_ECOLI Acetyl-CoA:oxalate CoA-transferase OS=Escherichia coli (strain K12) OX=83333 GN=yfdE PE=1 SV=2
gene-E2348C_ncR_65	ryiA	11508.7	15077	25224.2	31978.7	1.10544	1.94697e-05	8.55104e-05	up	-	-		-	-	-	-	-	-	-
gene-E2348C_0266	ykgC	148.889	132.762	298.522	265.275	1.00117	2.3901e-05	0.000103199	up	pyridine nucleotide-disulfide oxidoreductase	C	met	Energy production and conversion	-	K21739	ko99982	-	-	sp|P77212|RCLA_ECOLI Probable pyridine nucleotide-disulfide oxidoreductase RclA OS=Escherichia coli (strain K12) OX=83333 GN=rclA PE=2 SV=2
gene-E2348C_2569	ypdI	127.311	85.3472	241.707	231.776	1.15552	2.73801e-05	0.000116487	up	-	-		-	GO:0005975,GO:0016051,GO:0046377,GO:0009242,GO:0034637,GO:0034645,GO:1901135,GO:0033692,GO:0044262,GO:0044264,GO:1901137,GO:0000271,GO:0005976	-	-	-	-	sp|O32528|YPDI_ECOLI Uncharacterized lipoprotein YpdI OS=Escherichia coli (strain K12) OX=83333 GN=ypdI PE=3 SV=1
gene-E2348C_1711	blr	90.6279	102.206	189.706	236.303	1.14388	3.85744e-05	0.000162244	up	-	-		-	GO:0046677,GO:0042221,GO:0051301,GO:0032153,GO:0033554,GO:0036460	-	-	-	-	sp|P56976|BLR_ECOLI Divisome-associated membrane protein Blr OS=Escherichia coli (strain K12) OX=83333 GN=blr PE=1 SV=1
gene-E2348C_2286	dusC	89.549	110.635	242.67	192.845	1.12028	5.85055e-05	0.000240595	up	Catalyzes the synthesis of 5,6-dihydrouridine (D), a modified base found in the D-loop of most tRNAs, via the reduction of the C5-C6 double bond in target uridines	J	mett	Translation, ribosomal structure and biogenesis	GO:0003723,GO:0140101,GO:0043412,GO:0034660,GO:0016627,GO:0140640,GO:0000049,GO:0006396,GO:0010181,GO:0009451,GO:0050660,GO:0034470,GO:0006399,GO:0008033,GO:0006400,GO:0140098,GO:0016491	K05541	ko03016	Dus	Dihydrouridine synthase (Dus)	sp|Q8FFV5|DUSC_ECOL6 tRNA-dihydrouridine(16) synthase OS=Escherichia coli O6:H1 (strain CFT073 / ATCC 700928 / UPEC) OX=199310 GN=dusC PE=3 SV=2
gene-E2348C_0294	prpE	60.4186	86.4009	169.484	179.264	1.24744	6.12233e-05	0.000251009	up	Catalyzes the synthesis of propionyl-CoA from propionate and CoA. Also converts acetate to acetyl-CoA but with a lower specific activity (By similarity)	I	met	Lipid transport and metabolism	GO:0006629,GO:0009062,GO:0016042,GO:0016878,GO:0046459,GO:0032787,GO:0072329,GO:0035639,GO:0016054,GO:0044282,GO:0019541,GO:0046395,GO:0044248,GO:0016874,GO:0044255,GO:0044242,GO:0032559,GO:0030554,GO:0016877,GO:0005524,GO:0006631	K01908	ko01004,ko00640	AMP-binding	AMP-binding enzyme	sp|P77495|PRPE_ECOLI Propionate--CoA ligase OS=Escherichia coli (strain K12) OX=83333 GN=prpE PE=3 SV=1
gene-E2348C_3285	yghW	24.8148	7.37568	86.6678	65.1869	2.24079	7.19886e-05	0.000292783	up	response to butan-1-ol	S	met	Function unknown	GO:1901700,GO:0010033,GO:0042221	-	-	DUF2623	Protein of unknown function (DUF2623)	sp|P64576|YGHW_ECO57 Uncharacterized protein YghW OS=Escherichia coli O157:H7 OX=83334 GN=yghW PE=4 SV=1
gene-E2348C_2385	glpB	94.9435	67.4348	186.817	182.886	1.18775	7.60573e-05	0.000307178	up	Conversion of glycerol 3-phosphate to dihydroxyacetone. Uses fumarate or nitrate as electron acceptor	C	met	Energy production and conversion	GO:1901615,GO:0015980,GO:0006796,GO:0006071,GO:0016052,GO:0046174,GO:0019405,GO:1901136,GO:0009061,GO:0045333,GO:0016614,GO:0044275,GO:0046164,GO:0006066,GO:0046434,GO:0044262,GO:0005975,GO:0044282,GO:0006793,GO:0044248,GO:0019400,GO:1902494,GO:0016491,GO:0006091,GO:1901616,GO:1990204,GO:0010181,GO:0019637,GO:1901135,GO:0019751,GO:0019563	K00112	ko00564	FAD_binding_2	FAD binding domain	sp|B7UFQ3|GLPB_ECO27 Anaerobic glycerol-3-phosphate dehydrogenase subunit B OS=Escherichia coli O127:H6 (strain E2348/69 / EPEC) OX=574521 GN=glpB PE=3 SV=1
gene-E2348C_0729	bioC	171.546	187.553	89.5567	71.5246	-1.158	9.04341e-05	0.000361292	down	Converts the free carboxyl group of a malonyl-thioester to its methyl ester by transfer of a methyl group from S-adenosyl- L-methionine (SAM). It allows to synthesize pimeloyl-ACP via the fatty acid synthetic pathway	H	met	Coenzyme transport and metabolism	GO:0008171,GO:0006767,GO:0006790,GO:0046394,GO:0009110,GO:0042364,GO:0044272,GO:0043604,GO:0032787,GO:0016741,GO:0008168,GO:0032259,GO:0043603,GO:0006766,GO:0044283,GO:0016053,GO:0072330	K02169	ko00780	-	-	sp|P12999|BIOC_ECOLI Malonyl-[acyl-carrier protein] O-methyltransferase OS=Escherichia coli (strain K12) OX=83333 GN=bioC PE=1 SV=2
gene-E2348C_3248	gspE	134.863	179.124	70.2972	59.7547	-1.27291	9.18465e-05	0.000366483	down	Type II/IV secretion system protein	NU	virulenv	Cell motility;Intracellular trafficking, secretion, and vesicular transport	GO:0015627,GO:0140352,GO:0071806,GO:0045184,GO:0071692,GO:0035639,GO:0009306,GO:0098776,GO:0032940,GO:0008104,GO:0015031,GO:0033036,GO:0032559,GO:0015628,GO:0030554,GO:0035592,GO:0071702,GO:0071705,GO:0046903,GO:0005524	K02454	ko02044,ko05111,ko03070	T2SSE	Type II/IV secretion system protein	sp|P37093|GSPE_VIBCH Type II secretion system protein E OS=Vibrio cholerae serotype O1 (strain ATCC 39315 / El Tor Inaba N16961) OX=243277 GN=epsE PE=1 SV=1
gene-E2348C_3755	mdtE	139.179	81.1325	267.707	218.195	1.14166	9.65898e-05	0.000382873	up	Part of the tripartite efflux system MdtEF-TolC, which confers resistance to	M	met	Cell wall/membrane/envelope biogenesis	GO:0015850,GO:0010876,GO:0015125,GO:0006820,GO:0046942,GO:0015849,GO:1901618,GO:0015721,GO:0006811,GO:0008028,GO:0009636,GO:0046677,GO:0042908,GO:0046943,GO:0042802,GO:0006869,GO:0005342,GO:0015718,GO:0015711,GO:0033036,GO:0005319,GO:0042221,GO:0071702	K18898	ko02000,ko01504	HlyD_D23	Barrel-sandwich domain of CusB or HlyD membrane-fusion	sp|Q8CVL1|MDTE_ECOL6 Multidrug resistance protein MdtE OS=Escherichia coli O6:H1 (strain CFT073 / ATCC 700928 / UPEC) OX=199310 GN=mdtE PE=3 SV=1
gene-E2348C_tRNA_82	thrT	156.441	220.217	92.4457	71.5246	-1.20154	9.69769e-05	0.000384032	down	-	-		-	-	-	-	-	-	-
gene-E2348C_0069	E2348C_0069	98.1802	103.26	265.781	172.021	1.11877	0.000138889	0.000536922	up	-	-		-	-	-	-	-	-	-
gene-E2348C_0739	ybhM	42.0772	29.5027	89.5567	122.225	1.56677	0.00014571	0.000560624	up	Belongs to the BI1 family	S	unknown	Function unknown	-	K06890	ko99997	-	-	sp|P75769|YBHM_ECOLI Uncharacterized protein YbhM OS=Escherichia coli (strain K12) OX=83333 GN=ybhM PE=4 SV=1
gene-E2348C_3728	yhiM	62.5764	50.5761	146.372	129.468	1.28575	0.000157571	0.000602267	up	Protein of unknown function (DUF2776)	S	unknown	Function unknown	GO:0009268,GO:0010447,GO:0104004,GO:0009628,GO:0071467,GO:0071214,GO:0071468	-	-	DUF2776	Protein of unknown function (DUF2776)	sp|P37630|YHIM_ECOLI Inner membrane protein YhiM OS=Escherichia coli (strain K12) OX=83333 GN=yhiM PE=1 SV=2
gene-E2348C_1291	ymgJ	84.1544	96.9376	187.78	188.318	1.05406	0.000194067	0.000728065	up	-	-		-	-	-	-	-	-	sp|Q0TIK5|YMGJ_ECOL5 Uncharacterized protein YmgJ OS=Escherichia coli O6:K15:H31 (strain 536 / UPEC) OX=362663 GN=ymgJ PE=4 SV=1
gene-E2348C_2380	yfaE	196.36	203.358	88.5938	107.74	-1.02466	0.000199367	0.000745883	down	ferredoxin metabolic process	C	met	Energy production and conversion	GO:0006091,GO:0022900,GO:0030091,GO:0051536,GO:0051537,GO:0044267,GO:0006464,GO:0051540,GO:0019538,GO:0036211,GO:0009055,GO:0016491,GO:0043412	K11107	ko99982	-	-	sp|P0ABW4|YFAE_ECOL6 Uncharacterized ferredoxin-like protein YfaE OS=Escherichia coli O6:H1 (strain CFT073 / ATCC 700928 / UPEC) OX=199310 GN=yfaE PE=4 SV=1
gene-E2348_P1_078	E2348_P1_078	18.3414	30.5564	75.1121	89.632	1.75137	0.000205844	0.000767994	up	Escherichia coli O157 H7 ortholog z1655	S	unknown	Function unknown	-	-	-	-	-	sp|P18005|YUBP_ECOLI UPF0380 protein YubP OS=Escherichia coli (strain K12) OX=83333 GN=yubP PE=3 SV=3
gene-E2348C_2691	eutM	50.7084	41.0931	144.446	99.5911	1.41003	0.000207669	0.000774092	up	May be involved in the formation of a specific microcompartment in the cell in which the metabolism of potentially toxic by-products takes place	CQ	met	Energy production and conversion;Secondary metabolites biosynthesis, transport and catabolism	GO:0042402,GO:1901615,GO:0044106,GO:0043226,GO:1901161,GO:0044085,GO:0009308,GO:0043228,GO:0046164,GO:0006580,GO:0009310,GO:0006066,GO:0043933,GO:0016043,GO:0042439,GO:0044282,GO:0005198,GO:0034214,GO:0065003,GO:1901565,GO:0006576,GO:0043229,GO:0042802,GO:0022607,GO:0034310,GO:1901160,GO:0051259,GO:1901616,GO:0043232,GO:0034308,GO:0046336	K04027	ko99985	-	-	sp|P0ABF5|EUTM_ECOL6 Ethanolamine utilization protein EutM OS=Escherichia coli O6:H1 (strain CFT073 / ATCC 700928 / UPEC) OX=199310 GN=eutM PE=3 SV=1
gene-E2348C_4042	atpD	3015.53	4639.31	1443.5	1770.01	-1.25219	0.000210988	0.000783586	down	Produces ATP from ADP in the presence of a proton gradient across the membrane. The catalytic sites are hosted primarily by the beta subunits	F	met	Nucleotide transport and metabolism	GO:1902600,GO:0009142,GO:0022853,GO:0006796,GO:0098655,GO:0046034,GO:0009260,GO:0015078,GO:0009144,GO:0042626,GO:0006811,GO:0009259,GO:0098660,GO:0015252,GO:0005216,GO:0034220,GO:0022804,GO:0009205,GO:0035639,GO:0009117,GO:0098796,GO:0055086,GO:0006793,GO:0015075,GO:0140657,GO:1901293,GO:0006164,GO:0022890,GO:0072522,GO:0098662,GO:0006753,GO:0045259,GO:0016874,GO:0072521,GO:0009150,GO:0009141,GO:…	K02112	ko00194,ko00195,ko00190	ATP-synt_ab	ATP synthase alpha/beta family, nucleotide-binding domain	sp|A7ZTU4|ATPB_ECO24 ATP synthase subunit beta OS=Escherichia coli O139:H28 (strain E24377A / ETEC) OX=331111 GN=atpD PE=3 SV=1
gene-E2348C_ncR_29	dsrA	23.7359	36.8784	97.2605	87.8213	1.60888	0.000216394	0.00080293	up	-	-		-	-	-	-	-	-	-
gene-E2348_P1_rr__09	E2348_P1_rr__09	98.1802	130.655	195.484	267.085	1.01559	0.000286014	0.00103865	up	COG2801 Transposase and inactivated derivatives	L	unknown	Replication, recombination and repair	-	-	-	-	-	sp|P0CF79|INSF1_ECOLI Transposase InsF for insertion sequence IS3A OS=Escherichia coli (strain K12) OX=83333 GN=insF1 PE=3 SV=1
gene-E2348C_1685	mdtJ	63.6553	76.9178	18.2965	22.6344	-1.77867	0.000314553	0.001133	down	Catalyzes the excretion of spermidine	P	tansp	Inorganic ion transport and metabolism	GO:0015291,GO:1990961,GO:0098754,GO:0140115,GO:0098655,GO:0140352,GO:0015203,GO:0015838,GO:0006811,GO:0034220,GO:0009636,GO:0022804,GO:0042908,GO:0015101,GO:0015695,GO:0015075,GO:0015697,GO:0015846,GO:0046618,GO:0031460,GO:0072337,GO:0042221,GO:0015297,GO:0071702,GO:0071705,GO:0006812,GO:0008324,GO:0072349	K11743	ko02000	-	-	sp|B7URU0|MDTJ_ECO27 Spermidine export protein MdtJ OS=Escherichia coli O127:H6 (strain E2348/69 / EPEC) OX=574521 GN=mdtJ PE=3 SV=1
gene-E2348C_3883	mutM	170.467	224.432	105.927	86.9159	-1.03539	0.000332407	0.00118993	down	Involved in base excision repair of DNA damaged by oxidation or by mutagenic agents. Acts as DNA glycosylase that recognizes and removes damaged bases. Has a preference for oxidized purines, such as 7,8-dihydro-8-oxoguanine (8-oxoG). Has AP (apurinic apyrimidinic) lyase activity and introduces nicks in the DNA strand. Cleaves the DNA backbone by beta-delta elimination to generate a single-strand …	L	met	Replication, recombination and repair	GO:0016829,GO:0140640,GO:0006284,GO:0016798,GO:0016799,GO:0016835,GO:0046914,GO:0004519,GO:0003684,GO:0016788,GO:0090305,GO:0006974,GO:0006281,GO:0033554,GO:0004518,GO:0008270,GO:0006259,GO:0140097	K10563	ko03410,ko03400	H2TH	Formamidopyrimidine-DNA glycosylase H2TH domain	sp|A7ZTI6|FPG_ECO24 Formamidopyrimidine-DNA glycosylase OS=Escherichia coli O139:H28 (strain E24377A / ETEC) OX=331111 GN=mutM PE=3 SV=1
gene-E2348C_tRNA_11	leuW	57.1819	31.6101	93.4086	153.914	1.48031	0.000343225	0.00122541	up	-	-		-	-	-	-	-	-	-
gene-E2348C_4578	argI	119.758	135.923	49.1118	58.8493	-1.24289	0.000343589	0.00122564	down	Reversibly catalyzes the transfer of the carbamoyl group from carbamoyl phosphate (CP) to the N(epsilon) atom of ornithine (ORN) to produce L-citrulline	E	met	Amino acid transport and metabolism	GO:0006526,GO:0046394,GO:0006520,GO:0016741,GO:0009064,GO:0043177,GO:1901605,GO:0006525,GO:0006591,GO:0008652,GO:0016597,GO:0044283,GO:1901607,GO:0016053,GO:0009084	K00611	ko00220	OTCace	Aspartate/ornithine carbamoyltransferase, Asp/Orn binding domain	sp|Q83IM2|OTC_SHIFL Ornithine carbamoyltransferase OS=Shigella flexneri OX=623 GN=argI PE=3 SV=1
gene-E2348C_0602	sdhD	94.9435	99.0449	33.7042	38.0257	-1.43456	0.000347696	0.00123812	down	Succinate dehydrogenase hydrophobic membrane anchor subunit	C	met	Energy production and conversion	GO:0017004,GO:0065003,GO:0006091,GO:0022900,GO:0006099,GO:0015980,GO:0016627,GO:0020037,GO:0043933,GO:0016043,GO:0022607,GO:0009060,GO:0044085,GO:0009055,GO:0016491,GO:0046906,GO:0045333	K00242	ko00020,ko00190,ko00720,ko00650	-	-	sp|P0AC45|DHSD_ECOL6 Succinate dehydrogenase hydrophobic membrane anchor subunit OS=Escherichia coli O6:H1 (strain CFT073 / ATCC 700928 / UPEC) OX=199310 GN=sdhD PE=3 SV=1
gene-E2348C_1133	csgA	88.4701	120.118	233.04	186.507	1.00693	0.000398145	0.00140544	up	Curli are coiled surface structures that assemble preferentially at growth temperatures below 37 degrees Celsius. Curli can bind to fibronectin	S	adherence	Function unknown	GO:0098743,GO:0007155,GO:0042802,GO:0009289,GO:0051703,GO:0098630,GO:0042995,GO:0044010,GO:0042710	K04334	ko02044,ko02026	Curlin_rpt	Curlin associated repeat	sp|P28307|CSGA_ECOLI Major curlin subunit OS=Escherichia coli (strain K12) OX=83333 GN=csgA PE=1 SV=3
gene-E2348C_1718	rsxG	178.019	183.338	78.964	98.6858	-1.02321	0.000403137	0.00142183	down	Part of a membrane complex involved in electron transport. Required to maintain the reduced state of SoxR	C	met	Energy production and conversion	GO:0006091,GO:0022900,GO:0031975,GO:0009279,GO:0019867,GO:0010181,GO:0030312,GO:0030313,GO:0009055,GO:0016491	K03612	ko99982	FMN_bind	FMN-binding domain	sp|P77285|RSXG_ECOLI Ion-translocating oxidoreductase complex subunit G OS=Escherichia coli (strain K12) OX=83333 GN=rsxG PE=1 SV=1
gene-E2348C_2692	eutD	33.446	28.4491	76.0751	103.213	1.53573	0.000422465	0.00148741	up	phosphate acetyltransferase activity	C	met	Energy production and conversion	GO:0042402,GO:1901615,GO:0044106,GO:1901161,GO:0016746,GO:0009308,GO:0046164,GO:0006580,GO:0009310,GO:0016747,GO:0016407,GO:0009628,GO:0006066,GO:0042439,GO:0044282,GO:1901565,GO:0006576,GO:0009266,GO:0009408,GO:0034310,GO:1901160,GO:1901616,GO:0034308,GO:0046336	K04020	ko00620	PTA_PTB	Phosphate acetyl/butaryl transferase	sp|P77218|EUTD_ECOLI Ethanolamine utilization protein EutD OS=Escherichia coli (strain K12) OX=83333 GN=eutD PE=1 SV=1
gene-E2348C_ncR_30	rseX	63.6553	74.8105	17.3336	25.3505	-1.69522	0.000642693	0.00219066	down	-	-		-	-	-	-	-	-	-
gene-E2348C_4656	yjjM	45.3139	29.5027	106.89	88.7267	1.38718	0.000838005	0.00281855	up	Transcriptional regulator	K	regul	Transcription	-	K23015	ko03000	GntR	Bacterial regulatory proteins, gntR family	sp|P39399|LGOR_ECOLI Probable HTH-type transcriptional regulator LgoR OS=Escherichia coli (strain K12) OX=83333 GN=lgoR PE=2 SV=2
gene-E2348C_1604	narY	47.4717	63.2202	123.261	122.225	1.14836	0.00116786	0.00384835	up	This is a second nitrate reductase enzyme which can substitute for the NRA enzyme and allows E.coli to use nitrate as an electron acceptor during anaerobic growth. The beta chain is an electron transfer unit containing four cysteine clusters involved in the formation of iron-sulfur centers. Electrons are transferred from the gamma chain to the molybdenum cofactor of the alpha subunit	C	met	Energy production and conversion	GO:0015980,GO:2001057,GO:0051539,GO:0042126,GO:0006974,GO:0042128,GO:0009061,GO:0045333,GO:0051540,GO:0016661,GO:1902494,GO:0071941,GO:0016491,GO:0006091,GO:0022900,GO:0051536,GO:0022904,GO:1990204,GO:0019645,GO:0033554,GO:0009055	K00371	ko02000,ko00910,ko02020	Nitr_red_bet_C	Respiratory nitrate reductase beta C-terminal	sp|P19318|NARY_ECOLI Respiratory nitrate reductase 2 beta chain OS=Escherichia coli (strain K12) OX=83333 GN=narY PE=1 SV=2
gene-E2348C_2225	yegR	55.0241	47.4151	115.557	114.077	1.16491	0.00122471	0.00401615	up	-	-		-	-	-	-	-	-	sp|P76406|YEGR_ECOLI Uncharacterized protein YegR OS=Escherichia coli (strain K12) OX=83333 GN=yegR PE=4 SV=2
gene-E2348C_0957	hyaA	50.7084	51.6298	102.075	129.468	1.17863	0.00123216	0.00403732	up	This is one of three E.coli hydrogenases synthesized in response to different physiological conditions. HYD1 is believed to have a role in hydrogen cycling during fermentative growth	C		Energy production and conversion	GO:0015980,GO:0098552,GO:0051539,GO:0009061,GO:0045333,GO:0006113,GO:0009897,GO:0051540,GO:0031233,GO:0044569,GO:0140535,GO:1902494,GO:0098567,GO:0016491,GO:0006091,GO:0009986,GO:0022900,GO:0051536,GO:1990204,GO:0009055	K06282	ko02020,ko00633	NiFe_hyd_SSU_C	NiFe/NiFeSe hydrogenase small subunit C-terminal	sp|P69740|MBHS_ECOL6 Hydrogenase-1 small chain OS=Escherichia coli O6:H1 (strain CFT073 / ATCC 700928 / UPEC) OX=199310 GN=hyaA PE=3 SV=1
gene-E2348C_4455	yjdK	43.1561	48.4688	102.075	110.456	1.21381	0.00125201	0.00409244	up	-	-		-	-	K18840	ko02048	GhoS	Endoribonuclease GhoS	sp|P0AF62|GHOS_ECO57 Endoribonuclease antitoxin GhoS OS=Escherichia coli O157:H7 OX=83334 GN=ghoS PE=3 SV=1
gene-E2348C_1633	E2348C_1633	23.7359	27.3954	74.1491	71.5246	1.50993	0.00127088	0.00414412	up	chaperone	M	mett	Cell wall/membrane/envelope biogenesis	-	-	-	-	-	sp|P62610|FOCC_ECOL6 Chaperone protein FocC OS=Escherichia coli O6:H1 (strain CFT073 / ATCC 700928 / UPEC) OX=199310 GN=focC PE=3 SV=1
gene-E2348_P1_065	traV	18.3414	15.805	59.7045	54.3224	1.73976	0.00140212	0.00451769	up	Type IV conjugative transfer system lipoprotein (TraV)	S	met	Function unknown	-	-	-	-	-	sp|P41069|TRAV_ECOLI Protein TraV OS=Escherichia coli (strain K12) OX=83333 GN=traV PE=1 SV=1
gene-E2348C_3416	kbaZ	60.4186	57.9518	109.779	144.86	1.10609	0.00151112	0.00484968	up	that is required for full activity and stability of the Y subunit. Could have a chaperone-like function for the proper and stable folding of	G	met	Carbohydrate transport and metabolism	GO:0034219,GO:0006796,GO:0071702,GO:0008643,GO:0098772,GO:0008047,GO:0019637,GO:1901135,GO:0098704,GO:0046434,GO:0005975,GO:0006793,GO:1901136,GO:0009401,GO:0098739,GO:0030234,GO:0098657	K16371	ko00052	GatZ_KbaZ-like	D-tagatose-1,6-bisphosphate aldolase subunit GatZ/KbaZ-like	sp|B7UJ30|KBAZ_ECO27 D-tagatose-1,6-bisphosphate aldolase subunit KbaZ OS=Escherichia coli O127:H6 (strain E2348/69 / EPEC) OX=574521 GN=kbaZ PE=3 SV=1
gene-E2348C_2402	yfbW	50.7084	52.6835	109.779	117.699	1.13773	0.0015481	0.00496443	up	Translocates 4-amino-4-deoxy-L-arabinose- phosphoundecaprenol (alpha-L-Ara4N-phosphoundecaprenol) from the cytoplasmic to the periplasmic side of the inner membrane	P	met	Inorganic ion transport and metabolism	-	K12962	ko02000,ko01503	-	-	sp|B7UFS0|ARNE_ECO27 Probable 4-amino-4-deoxy-L-arabinose-phosphoundecaprenol flippase subunit ArnE OS=Escherichia coli O127:H6 (strain E2348/69 / EPEC) OX=574521 GN=arnE PE=3 SV=1
gene-E2348C_3246	gspG	78.7599	53.7371	23.1114	20.8236	-1.59277	0.00155942	0.0049968	down	General secretion pathway protein	U	trans	Intracellular trafficking, secretion, and vesicular transport	GO:0098776,GO:0015628,GO:0032940,GO:0035592,GO:0008104,GO:0071702,GO:0071705,GO:0015627,GO:0140352,GO:0046903,GO:0071806,GO:0045184,GO:0015031,GO:0071692,GO:0033036,GO:0009306	K02456	ko02044,ko05111,ko03070	T2SSG	Type II secretion system (T2SS), protein G	sp|P45773|GSPG_VIBCH Type II secretion system protein G OS=Vibrio cholerae serotype O1 (strain ATCC 39315 / El Tor Inaba N16961) OX=243277 GN=epsG PE=1 SV=1
gene-E2348C_4265	frwD	52.8663	28.4491	108.816	94.1589	1.32077	0.00156809	0.00501664	up	The phosphoenolpyruvate-dependent sugar phosphotransferase system (sugar PTS), a major carbohydrate active transport system, catalyzes the phosphorylation of incoming sugar substrates concomitantly with their translocation across the cell membrane	G	mett	Carbohydrate transport and metabolism	GO:0006796,GO:0016772,GO:0008982,GO:0090563,GO:0016301,GO:0015144,GO:0016773,GO:0022804,GO:0015749,GO:0015755,GO:0051119,GO:0015149,GO:0006793,GO:0098739,GO:0016310,GO:0034219,GO:0008643,GO:0015145,GO:0009401,GO:0008645,GO:0071702,GO:0098704,GO:0098657	K11202	ko02000	-	-	sp|P32676|PTFB3_ECOLI PTS system fructose-like EIIB component 3 OS=Escherichia coli (strain K12) OX=83333 GN=frwD PE=1 SV=1
gene-E2348C_3250	gspC	75.5232	100.099	40.445	28.0666	-1.36065	0.00166851	0.0053045	down	Type II secretion system protein C	U	trans	Intracellular trafficking, secretion, and vesicular transport	GO:0098776,GO:0015628,GO:0032940,GO:0035592,GO:0008104,GO:0071702,GO:0071705,GO:0015627,GO:0140352,GO:0046903,GO:0071806,GO:0045184,GO:0015031,GO:0071692,GO:0033036,GO:0009306	K02452	ko02044,ko05111,ko03070	T2SSC	Type II secretion system protein C	sp|Q46834|YGHF_ECOLI Putative type II secretion system C-type protein YghF OS=Escherichia coli (strain K12) OX=83333 GN=yghF PE=5 SV=1
gene-E2348C_3247	gspF	59.3397	64.2738	24.0744	17.2021	-1.58494	0.00201187	0.0062494	down	General secretion pathway	U	trans	Intracellular trafficking, secretion, and vesicular transport	GO:0098776,GO:0015628,GO:0032940,GO:0035592,GO:0008104,GO:0071702,GO:0071705,GO:0015627,GO:0140352,GO:0046903,GO:0071806,GO:0045184,GO:0015031,GO:0071692,GO:0033036,GO:0009306	K02455	ko02044,ko05111,ko03070	T2SSF	Type II secretion system (T2SS), protein F	sp|P45780|GSPF_VIBCH Type II secretion system protein F OS=Vibrio cholerae serotype O1 (strain ATCC 39315 / El Tor Inaba N16961) OX=243277 GN=epsF PE=1 SV=1
gene-E2348C_3418	agaW	15.1046	40.0394	78.001	82.389	1.5382	0.00205518	0.00636222	up	PTS system sorbose-specific iic component	G	tansp	Carbohydrate transport and metabolism	GO:0034219,GO:0071702,GO:0008643,GO:0098704,GO:0009401,GO:0098739,GO:0098657	K10985	ko02060,ko02000,ko00052	EII-Sor	PTS system sorbose-specific iic component	sp|P42905|PTPC2_ECOLI Putative N-acetylgalactosamine permease IIC component 2 OS=Escherichia coli (strain K12) OX=83333 GN=agaW PE=5 SV=1
gene-E2348C_4313	purH	1055.17	1743.82	691.417	595.736	-1.12085	0.00229084	0.00699824	down	Bifunctional purine biosynthesis protein PurH	F	met	Nucleotide transport and metabolism	GO:0006796,GO:0016741,GO:0009260,GO:0009124,GO:0009259,GO:0009127,GO:0009167,GO:0009117,GO:0055086,GO:0006793,GO:1901293,GO:0006164,GO:0009123,GO:0016814,GO:0072522,GO:0009156,GO:0006753,GO:0072521,GO:0009150,GO:0009168,GO:0009165,GO:1901137,GO:0090407,GO:0006188,GO:0006189,GO:0046040,GO:0016810,GO:0009161,GO:0046390,GO:0019637,GO:0009152,GO:0006163,GO:0009126,GO:1901135,GO:0019693	K00602	ko00670,ko01523,ko00230,ko04147	AICARFT_IMPCHas	AICARFT/IMPCHase bienzyme	sp|B7UPG1|PUR9_ECO27 Bifunctional purine biosynthesis protein PurH OS=Escherichia coli O127:H6 (strain E2348/69 / EPEC) OX=574521 GN=purH PE=3 SV=1
gene-E2348C_2137	pduJ	51.7874	66.3812	142.52	107.74	1.08117	0.00237126	0.00722764	up	BMC domain	CQ	met	Energy production and conversion;Secondary metabolites biosynthesis, transport and catabolism	-	-	-	-	-	sp|P0A1C8|PDUA_SALTI Propanediol utilization protein PduA OS=Salmonella typhi OX=90370 GN=pduA PE=3 SV=1
gene-E2348C_3831	yiaN	15.1046	22.1271	52.0007	64.2816	1.64251	0.00241654	0.00733265	up	2,3-diketo-L-gulonate TRAP transporter large permease protein YiaN	P	trans	Inorganic ion transport and metabolism	GO:0015144,GO:0034219,GO:0071702,GO:0008643	K21393	ko02000	DctM	Tripartite ATP-independent periplasmic transporter, DctM component	sp|P37675|YIAN_ECOLI 2,3-diketo-L-gulonate TRAP transporter large permease protein YiaN OS=Escherichia coli (strain K12) OX=83333 GN=yiaN PE=3 SV=2
gene-E2348C_1603	narW	19.4203	7.37568	39.482	61.5654	1.91874	0.00262866	0.00792305	up	nitrate reductase 2	C	mett	Energy production and conversion	GO:0065003,GO:2001057,GO:0051082,GO:0043933,GO:0071941,GO:0016043,GO:0022607,GO:0042126,GO:0044085,GO:0042128,GO:0140104	K00373	ko02020	Nitrate_red_del	Nitrate reductase delta subunit	sp|P19317|NARW_ECOLI Probable nitrate reductase molybdenum cofactor assembly chaperone NarW OS=Escherichia coli (strain K12) OX=83333 GN=narW PE=1 SV=1
gene-E2348C_1880	ydjZ	52.8663	94.8302	159.854	142.144	1.03045	0.00273509	0.00822551	up	SNARE associated Golgi protein	S	unknown	Function unknown	-	-	-	SNARE_assoc	SNARE associated Golgi protein	sp|P76221|YDJZ_ECOLI TVP38/TMEM64 family inner membrane protein YdjZ OS=Escherichia coli (strain K12) OX=83333 GN=ydjZ PE=1 SV=1
gene-E2348C_0293	prpD	71.2076	18.966	109.779	130.374	1.41551	0.00275133	0.00826824	up	Involved in the catabolism of short chain fatty acids (SCFA) via the tricarboxylic acid (TCA)(acetyl degradation route) and via the 2-methylcitrate cycle I (propionate degradation route). Catalyzes the stereospecific dehydration of (2S,3S)-2- methylcitrate (2-MC) to yield the cis isomer of 2-methyl- aconitate	S	unknown	Function unknown	GO:0006091,GO:0006629,GO:0016836,GO:0006099,GO:0015980,GO:0051536,GO:0032787,GO:0016829,GO:0016835,GO:0051537,GO:0051540,GO:0044255,GO:0009060,GO:0046459,GO:0019541,GO:0045333,GO:0006631	K01720	ko00640	MmgE_PrpD	MmgE/PrpD family	sp|P77243|PRPD_ECOLI 2-methylcitrate dehydratase OS=Escherichia coli (strain K12) OX=83333 GN=prpD PE=1 SV=3
gene-E2348C_3795	lpfD	76.6021	52.6835	151.187	115.888	1.04674	0.00282443	0.00845663	up	Fimbrial protein	NU	mot/adh	Cell motility;Intracellular trafficking, secretion, and vesicular transport	-	-	-	Fimbrial	Fimbrial protein	sp|Q8X5K9|LPFD_ECO57 Probable minor fimbrial subunit LpfD OS=Escherichia coli O157:H7 OX=83334 GN=lpfD PE=2 SV=1
gene-E2348C_2396	ais	9.71013	3.16101	30.8152	35.3096	2.36524	0.00315383	0.00931252	up	Catalyzes the dephosphorylation of heptose(II) of the outer membrane lipopolysaccharide core	M		Cell wall/membrane/envelope biogenesis	GO:0006629,GO:0042578,GO:0042597,GO:0005975,GO:0008653,GO:0006796,GO:0016791,GO:0044255,GO:0016311,GO:1901135,GO:0044262,GO:0016788,GO:0044264,GO:0006793,GO:1903509,GO:0005976	-	-	-	-	sp|B7UFR4|AIS_ECO27 Lipopolysaccharide core heptose(II)-phosphate phosphatase OS=Escherichia coli O127:H6 (strain E2348/69 / EPEC) OX=574521 GN=ais PE=3 SV=1
gene-E2348C_tRNA_81	glyT	55.0241	105.367	36.5931	22.6344	-1.44059	0.00328295	0.0096447	down	-	-		-	-	-	-	-	-	-
gene-E2348C_ncR_31	E2348C_ncR_31	18.3414	20.0197	57.7785	55.2278	1.55828	0.0034277	0.0100257	up	-	-		-	-	-	-	-	-	-
gene-E2348C_3419	E2348C_3419	62.5764	66.3812	106.89	153.914	1.01701	0.0034809	0.0101528	up	PTS system mannose/fructose/sorbose family IID component	G	met	Carbohydrate transport and metabolism	-	K10986	ko02060,ko02000,ko00052	EIID-AGA	PTS system mannose/fructose/sorbose family IID component	sp|P42911|PTPD_ECOLI N-acetylgalactosamine permease IID component OS=Escherichia coli (strain K12) OX=83333 GN=agaD PE=3 SV=1
gene-E2348C_3417	agaV	11.8679	5.26835	32.7412	41.6472	2.12138	0.00352765	0.0102745	up	pts system	G	met	Carbohydrate transport and metabolism	GO:0016310,GO:0034219,GO:0016773,GO:0006796,GO:0022804,GO:0016301,GO:0071702,GO:0008643,GO:0016772,GO:0098704,GO:0006793,GO:0008982,GO:0009401,GO:0098739,GO:0015144,GO:0098657	K02745	ko02060,ko02000,ko00052	-	-	sp|P42904|PTPB2_ECOLI N-acetylgalactosamine-specific phosphotransferase enzyme IIB component 2 OS=Escherichia coli (strain K12) OX=83333 GN=agaV PE=4 SV=1
gene-E2348C_3243	gspJ	70.1287	45.3078	14.4446	23.5397	-1.59988	0.00377189	0.0109466	down	Type II secretion system (T2SS), protein J	U	trans	Intracellular trafficking, secretion, and vesicular transport	GO:0098776,GO:0015628,GO:0032940,GO:0035592,GO:0008104,GO:0071702,GO:0071705,GO:0015627,GO:0140352,GO:0046903,GO:0071806,GO:0045184,GO:0015031,GO:0071692,GO:0033036,GO:0009306	-	-	T2SSJ	Type II secretion system (T2SS), protein J	-
gene-E2348C_3819	xylG	51.7874	37.9321	103.038	93.2535	1.12996	0.00403898	0.0115729	up	Part of the ABC transporter complex XylFGH involved in xylose import. Responsible for energy coupling to the transport system	G	trans	Carbohydrate transport and metabolism	GO:0140359,GO:0042626,GO:0019321,GO:0015144,GO:0022804,GO:0015749,GO:0035639,GO:0051119,GO:0140657,GO:0005975,GO:0034219,GO:0017111,GO:0008643,GO:0015750,GO:0005996,GO:0015145,GO:0016818,GO:0015399,GO:0016887,GO:0032559,GO:0030554,GO:0043211,GO:0071702,GO:0016462,GO:0005524,GO:0016817	K10545	ko02000,ko02010	ABC_tran	ABC transporter	sp|Q0TBN5|XYLG_ECOL5 Xylose import ATP-binding protein XylG OS=Escherichia coli O6:K15:H31 (strain 536 / UPEC) OX=362663 GN=xylG PE=3 SV=2
gene-E2348C_rRNA_9	rrlD	40.9983	140.138	26.9633	36.215	-1.51911	0.00453043	0.0127473	down	COG NOG14600 non supervised orthologous group	S	unknown	Function unknown	-	-	-	-	-	sp|Q3BAI2|YCX91_PHAAO Uncharacterized protein ORF91 OS=Phalaenopsis aphrodite subsp. formosana OX=308872 PE=4 SV=1
gene-E2348C_2013	motA	42.0772	27.3954	91.4827	73.3353	1.24677	0.00479385	0.0134234	up	transmembrane proton channel. Overexpression of MotA, with or without MotB, restores motility in a yhjH disruption, (a c-di-GMP phosphodiesterase) suggesting there is an interaction (direct or indirect) between the c-di-GMP-binding flagellar brake protein YcgR and the flagellar stator	N	cell motil	Cell motility	GO:1902600,GO:0097588,GO:0098655,GO:0071978,GO:0015078,GO:0048870,GO:0006811,GO:0098660,GO:0015252,GO:0005216,GO:0034220,GO:0006928,GO:0015075,GO:0022890,GO:0098662,GO:0051674,GO:0042330,GO:0015318,GO:0022803,GO:0071973,GO:0015267,GO:0042221,GO:0005261,GO:0009605,GO:0006812,GO:0006935,GO:0001539,GO:0040011,GO:0008324	K02556	ko02035,ko02000,ko02040,ko02020,ko02030	MotA_ExbB	MotA/TolQ/ExbB proton channel family	sp|P09348|MOTA_ECOLI Motility protein A OS=Escherichia coli (strain K12) OX=83333 GN=motA PE=1 SV=1
gene-E2348C_2127	E2348C_2127	57.1819	40.0394	97.2605	107.74	1.07745	0.00515333	0.0143019	up	Cobalamin biosynthesis protein cbiG	H	met	Coenzyme transport and metabolism	-	-	-	-	-	sp|Q05631|CBIG_SALTY Cobalt-precorrin-5A hydrolase OS=Salmonella typhimurium (strain LT2 / SGSC1412 / ATCC 700720) OX=99287 GN=cbiG PE=3 SV=1
gene-E2348C_3251	yghG	62.5764	56.8981	24.0744	20.8236	-1.41284	0.00518163	0.0143564	down	cellular response to DNA damage stimulus	M	met	Cell wall/membrane/envelope biogenesis	GO:0031975,GO:0009279,GO:0019867,GO:0030312,GO:0006974,GO:0033554,GO:0030313	-	-	-	-	sp|Q46835|YGHG_ECOLI Uncharacterized lipoprotein YghG OS=Escherichia coli (strain K12) OX=83333 GN=yghG PE=3 SV=1
gene-E2348C_3413	garP	78.7599	59.0055	31.7782	23.5397	-1.3179	0.00578661	0.0158004	down	galactarate transporter	P	trans	Inorganic ion transport and metabolism	GO:0015291,GO:0015293,GO:0015294,GO:0006820,GO:0022853,GO:0022804,GO:0008509,GO:0043648,GO:0015698,GO:0008324,GO:0015103,GO:0005975,GO:0015075,GO:0006811,GO:0015318,GO:0022890	K12299	ko02000	MFS_1	Major Facilitator Superfamily	sp|P0AA81|GARP_ECO57 Probable galactarate transporter OS=Escherichia coli O157:H7 OX=83334 GN=garP PE=3 SV=1
gene-E2348C_1569	ydcH	2416.74	2528.81	884.012	1516.5	-1.04266	0.00604533	0.0164186	down	Protein of unknown function (DUF465)	S	unknown	Function unknown	-	K09794	ko99997	DUF465	Protein of unknown function (DUF465)	sp|P0ACW6|YDCH_ECOLI Uncharacterized protein YdcH OS=Escherichia coli (strain K12) OX=83333 GN=ydcH PE=4 SV=2
gene-E2348C_2554	E2348C_2554	47.4717	60.0591	106.89	108.645	1.00266	0.0061463	0.0166594	up	LacY proton/sugar symporter	P	trans	Inorganic ion transport and metabolism	-	K02532	ko02000	LacY_symp	LacY proton/sugar symporter	sp|P30000|CSCB_ECOLX Sucrose permease OS=Escherichia coli OX=562 GN=cscB PE=1 SV=1
gene-E2348_P1_rr__07	E2348_P1_rr__07	401.352	809.218	1675.58	1409.67	1.3496	0.00688378	0.0185101	up	-	-		-	-	-	-	-	-	-
gene-E2348C_3192	yqgB	69.0498	116.957	46.2228	38.9311	-1.12876	0.00751494	0.0200876	down	Virulence promoting factor	S	unknown	Function unknown	GO:0009268,GO:0010447,GO:0009628	-	-	-	-	sp|P64569|YQGB_ECO57 Uncharacterized protein YqgB OS=Escherichia coli O157:H7 OX=83334 GN=yqgB PE=3 SV=2
gene-E2348_P1_rr__02	E2348_P1_rr__02	7.55232	12.644	45.2599	28.972	1.87507	0.00772653	0.0205855	up	DDE domain	L	unknown	Replication, recombination and repair	-	K07497	ko99976	rve	Integrase core domain	sp|P0CF79|INSF1_ECOLI Transposase InsF for insertion sequence IS3A OS=Escherichia coli (strain K12) OX=83333 GN=insF1 PE=3 SV=1
gene-E2348C_3056	gudP	24.8148	24.2344	52.9637	69.7138	1.3235	0.00833138	0.0220094	up	glucarate transporter	P	trans	Inorganic ion transport and metabolism	GO:0015291,GO:0015293,GO:0015294,GO:0006820,GO:0022853,GO:0022804,GO:0008509,GO:0043648,GO:0015698,GO:0008324,GO:0015103,GO:0005975,GO:0015075,GO:0006811,GO:0015318,GO:0022890	K03535	ko02000	MFS_1	Major Facilitator Superfamily	sp|Q46916|GUDP_ECOLI Probable glucarate transporter OS=Escherichia coli (strain K12) OX=83333 GN=gudP PE=1 SV=1
gene-E2348C_3495	nanE	53.9452	33.7174	87.6308	97.7804	1.08212	0.00835739	0.0220637	up	Converts N-acetylmannosamine-6-phosphate (ManNAc-6-P) to N-acetylglucosamine-6-phosphate (GlcNAc-6-P)	G	trans	Carbohydrate transport and metabolism	GO:1901565,GO:0046395,GO:0006040,GO:0044248,GO:0046348,GO:0016854,GO:1901135,GO:0043603,GO:0016054,GO:0016857,GO:0005975,GO:0044282,GO:1901136,GO:0016853	K01788	ko00520	NanE	Putative N-acetylmannosamine-6-phosphate epimerase	sp|B7UJV6|NANE_ECO27 Putative N-acetylmannosamine-6-phosphate 2-epimerase OS=Escherichia coli O127:H6 (strain E2348/69 / EPEC) OX=574521 GN=nanE PE=3 SV=1
gene-E2348C_1775	ydiM	29.1304	12.644	57.7785	57.0386	1.4607	0.0084576	0.0222848	up	transporter activity	P	trans	Inorganic ion transport and metabolism	-	-	-	-	-	sp|P76197|YDIM_ECOLI Inner membrane transport protein YdiM OS=Escherichia coli (strain K12) OX=83333 GN=ydiM PE=1 SV=1
gene-E2348C_2087	yeeL	11.8679	34.7711	64.5194	62.4708	1.44266	0.00888387	0.0232273	up	Glycosyltransferase family 9 (heptosyltransferase)	M	met	Cell wall/membrane/envelope biogenesis	GO:0006629,GO:0046401,GO:0008653,GO:0034637,GO:0009103,GO:0016757,GO:0044262,GO:0005975,GO:0044264,GO:0009311,GO:1903509,GO:0000271,GO:0005976,GO:0016051,GO:0008610,GO:0034645,GO:0044255,GO:0033692,GO:1901137,GO:0009312,GO:0009244,GO:1901135	-	-	-	-	sp|P76349|YEEL_ECOLI Putative uncharacterized protein YeeL OS=Escherichia coli (strain K12) OX=83333 GN=yeeL PE=5 SV=4
gene-E2348C_2192	wcaI	23.7359	20.0197	69.3343	44.3633	1.3768	0.0101411	0.0262274	up	slime layer organization	G	met	Carbohydrate transport and metabolism	GO:0006629,GO:0008653,GO:0009242,GO:0034637,GO:0009103,GO:0016757,GO:0016043,GO:0045226,GO:0044262,GO:0005975,GO:0044264,GO:1903509,GO:0000271,GO:0005976,GO:0016051,GO:0008610,GO:0034645,GO:0044255,GO:0033692,GO:0045229,GO:0046379,GO:1901137,GO:0016758,GO:0045231,GO:0046377,GO:1901135,GO:0045228	K03208	ko99986	Glyco_trans_4_4	Glycosyl transferase 4-like domain	sp|P32057|WCAI_ECOLI Putative colanic acid biosynthesis glycosyl transferase WcaI OS=Escherichia coli (strain K12) OX=83333 GN=wcaI PE=4 SV=1
gene-E2348C_1177	yceQ	18.3414	26.3417	56.8156	56.1332	1.33684	0.0106118	0.027254	up	Protein of unknown function (DUF2655)	S	unknown	Function unknown	-	-	-	-	-	sp|P62067|YCEQ_ECO57 Uncharacterized protein YceQ OS=Escherichia coli O157:H7 OX=83334 GN=yceQ PE=4 SV=2
gene-E2348C_0297	lacA	31.2882	38.9858	78.001	70.6192	1.07968	0.0142126	0.0352324	up	May assist cellular detoxification by acetylating non- metabolizable pyranosides, thereby preventing their reentry into the cell	S	unknown	Function unknown	GO:0008374,GO:0016051,GO:0016747,GO:0042802,GO:0016407,GO:0034637,GO:0044262,GO:0005975,GO:0016746,GO:0005984,GO:0009312,GO:0009311	K00633	ko99980	-	-	sp|P07464|THGA_ECOLI Galactoside O-acetyltransferase OS=Escherichia coli (strain K12) OX=83333 GN=lacA PE=1 SV=1
gene-E2348_P1_073	traA	32.3671	44.2541	94.3716	66.0923	1.06462	0.0153677	0.0377276	up	TraA	S	unknown	Function unknown	-	-	-	TraA	TraA	sp|B1VC86|PIL2_ECOLX Pilin OS=Escherichia coli OX=562 GN=traA PE=3 SV=1
gene-E2348C_tRNA_10	glnU	9.71013	28.4491	35.6301	73.3353	1.51308	0.0154837	0.0379663	up	-	-		-	-	-	-	-	-	-
gene-E2348C_2625	eutR	26.9726	47.4151	91.4827	67.9031	1.09728	0.0155027	0.0379705	up	Activates the transcription of the eut operon. Also positively regulates its own transcription. Probably binds ethanolamine and vitamin B12 as effectors (By similarity)	K	regul	Transcription	GO:0010556,GO:0097659,GO:0006351,GO:0003700,GO:0006355,GO:0051252,GO:2001141,GO:0080090,GO:0043565,GO:0051171,GO:0031323,GO:0019222,GO:0019219,GO:0009889,GO:0140110,GO:0010468,GO:0031326,GO:0032774,GO:1903506,GO:0060255	K04033	ko03000	HTH_18	Helix-turn-helix domain	sp|P36547|EUTR_ECOLI HTH-type transcriptional regulator eutR OS=Escherichia coli (strain K12) OX=83333 GN=eutR PE=3 SV=2
gene-E2348C_2693	eutT	16.1835	14.7514	48.1488	37.1203	1.46224	0.0160933	0.0392009	up	Ethanolamine utilization cobalamin adenosyltransferase	F	trans	Nucleotide transport and metabolism	GO:0042402,GO:1901615,GO:0044106,GO:0033014,GO:1901161,GO:0042364,GO:0009308,GO:0046164,GO:0009110,GO:0006580,GO:0009310,GO:0006066,GO:0035639,GO:0042439,GO:0044283,GO:0044282,GO:1901565,GO:0006576,GO:0033013,GO:0034310,GO:1901160,GO:0006767,GO:0032559,GO:0030554,GO:1901616,GO:0034308,GO:0046336,GO:0016765,GO:0006766,GO:0005524	K04032	ko00860	-	-	sp|P65644|EUTT_ECOL6 Ethanolamine utilization cobalamin adenosyltransferase OS=Escherichia coli O6:H1 (strain CFT073 / ATCC 700928 / UPEC) OX=199310 GN=eutT PE=3 SV=1
gene-E2348C_3864	yibD	42.0772	34.7711	80.89	75.146	1.02202	0.0163358	0.0397438	up	glucuronosyltransferase activity	S	unknown	Function unknown	-	K19354	ko01005,ko00540	Glycos_transf_2	Glycosyl transferase family 2	sp|P11290|YIBD_ECOLI Uncharacterized glycosyltransferase YibD OS=Escherichia coli (strain K12) OX=83333 GN=yibD PE=3 SV=2
gene-E2348C_0042	fixA	7.55232	10.5367	33.7042	27.1612	1.74878	0.018936	0.0452039	up	Required for anaerobic carnitine reduction. May bring reductant to CaiA	C	mett	Energy production and conversion	GO:0006091,GO:0022900,GO:1901565,GO:0009437,GO:0044248,GO:0006577,GO:0044270,GO:0009055,GO:0006575,GO:0016491	K03521	ko99982	ETF	Electron transfer flavoprotein domain	sp|B7UI87|FIXA_ECO27 Protein FixA OS=Escherichia coli O127:H6 (strain E2348/69 / EPEC) OX=574521 GN=fixA PE=3 SV=1
gene-E2348C_1664	rspB	38.8405	61.1128	16.3706	23.5397	-1.32282	0.0193163	0.0460576	down	zinc ion binding	C	met	Energy production and conversion	GO:0046914,GO:0016616,GO:0008270,GO:0016491,GO:0016614	K08322	ko00040	-	-	sp|P38105|RSPB_ECOLI Starvation-sensing protein RspB OS=Escherichia coli (strain K12) OX=83333 GN=rspB PE=2 SV=1

## Sheet: EPEC vs EPECrnr plasmid
	Row.names	baseMean	log2FoldChange	lfcSE	stat	pvalue	#REF!		padj	EPECrnr-1	EPECrnr-2		EPEC-1	EPEC-2		Row.names
1	gene-E2348_P1_003 bfpA	2980.45	-1.09956	0.533942	-2.05933	0.0394628	1.40381	1.40381	0.08626	2589.37	5539.14	4064.25	2039.58	1753.71	1896.65	bfpA
2	gene-E2348_P1_006 BfpC	506.081	-0.563513	0.225961	-2.49386	0.0126363	1.89838	1.89838	0.0319302	435.877	771.286	603.581	432.376	384.784	408.58	bfpC
3	E2348_P1_007 BfpU	269.151	-0.77162	0.277573	-2.77988	0.00543789	2.26457	2.26457	0.0149588	233.043	445.702	339.373	218.595	179.264	198.93	bfpU
4	gene-E2348_P1_009 bfpE	644.326	-0.746996	0.181783	-4.10927	3.96906e-05	4.40131	4.40131	0.000166422	662.447	952.517	807.482	468.006	494.334	481.17	bfpE
5	gene-E2348_P1_010 bfpF	1222.35	-0.696874	0.161178	-4.32363	1.53486e-05	4.81393	4.81393	6.82288e-05	1245.05	1778.59	1511.82	980.309	885.456	932.883	bfpF
6	gene-E2348_P1_011 bfpP	718.824	-0.767425	0.15706	-4.8862	1.02802e-06	5.988	5.988	5.29386e-06	805.941	1005.2	905.571	535.415	528.738	532.076	bfpP
7	gene-E2348_P1_012 BfpH	290.067	-1.17363	0.213559	-5.49556	3.89471e-08	7.40952	7.40952	2.28674e-07	357.117	446.756	401.936	176.225	180.169	178.197	bfpH
8	gene-E2348_P1_020 (PerA)	6823.52	0.874345	0.352772	2.4785	0.0131936	1.87964	1.87964	0.0330694	4007.05	5626.59	4816.82	10402.1	7258.38	8830.22	perA
9	gene-E2348_P1_033 Predicted protein	3804.44	0.618877	0.0964016	6.41978	1.36475e-10	9.86495	9.86495	1.00818e-09	3056.53	2945.01	3000.77	4593.39	4622.84	4608.12	orf033
10	gene-E2348_P1_034 Predicted protein	1782.31	0.598666	0.114545	5.22646	1.72782e-07	6.7625	6.7625	9.60344e-07	1351.87	1483.57	1417.72	2097.36	2196.44	2146.9	orf034
11	gene-E2348_P1_035 Replication protein of IncFII	2344.3	0.534996	0.107494	4.97699	6.45811e-07	6.18989	6.18989	3.39887e-06	1984.1	1844.97	1914.54	2845.59	2702.54	2774.07	orf035
12	gene-E2348_P1_040 Predicted protein	3089.25	-0.416114	0.0997192	-4.17286	3.008e-05	4.52172	4.52172	0.00012744	3451.41	3611.98	3531.69	2631.81	2661.8	2646.81	orf040
13	gene-E2348_P1_042 TraI	6295.68	0.291577	0.093408	3.12155	0.00179903	2.74496	2.74496	0.00567946	5755.95	5567.59	5661.77	6700.39	7158.79	6929.59	traI
14	gene-E2348_P1_046 TraT Lipoprotein	4561.37	-0.652245	0.0956217	-6.82109	9.035e-12	11.0441	11.0441	7.52237e-11	5601.67	5548.62	5575.14	3659.31	3435.89	3547.6	traT
15	gene-E2348_P1_049 TraH Periplasmic protein	297.71	0.582945	0.201767	2.8892	0.00386218	2.41317	2.41317	0.0111608	249.227	227.593	238.41	342.819	371.203	357.011	traH
16	gene-E2348_P1_063 TraC Pilus assembly/outgrowth protein	220.653	0.450635	0.227558	1.98031	0.0476687	1.32177	1.32177	0.101829	175.861	197.036	186.449	257.115	252.599	254.857	traC
17	gene-E2348_P1_065 TraV Pilus assembly lipoprotein	37.0433	1.73976	0.54466	3.19421	0.00140212	2.85322	2.85322	0.00451769	18.3414	15.805	17.0732	59.7045	54.3224	57.0135	traV
18	gene-E2348_P1_068 TraP Predicted protein	55.5088	1.01859	0.491547	2.07222	0.0382448	1.41743	1.41743	0.0839939	24.8148	48.4688	36.6418	95.3346	53.4171	74.3758	traP
19	gene-E2348_P1_072 TraL Pilus assembly protein	12.7669	2.10917	0.988634	2.13341	0.0328908	1.48293	1.48293	0.0736283	6.47342	3.16101	4.81721	11.5557	29.8773	20.7165	traL
20	gene-E2348_P1_073 TraA Sex pilin subunit	59.2713	1.06462	0.439275	2.42359	0.0153677	1.81339	1.81339	0.0377276	32.3671	44.2541	38.3106	94.3716	66.0923	80.232	traA
21	gene-E2348_P1_077 Putative lytic transglycosylase	94.9229	0.810444	0.357999	2.26382	0.0235854	1.62736	1.62736	0.0549785	86.3123	51.6298	68.971	121.335	120.415	120.875	orf077
22	gene-E2348_P1_078 Predicted protein	53.4105	1.75137	0.471846	3.71173	0.000205844	3.68646	3.68646	0.000767994	18.3414	30.5564	24.4489	75.1121	89.632	82.3721	orf078
23	gene-E2348_P1_086 Predicted protein	180.071	0.800063	0.27483	2.91112	0.00360132	2.44354	2.44354	0.0104815	151.046	111.689	131.368	262.892	194.655	228.774	orf086
24	gene-E2348_P1_097 Putative glutamate racemase	217.177	-1.21917	0.256472	-4.75363	1.99797e-06	5.69941	5.69941	9.98495e-06	251.384	356.14	303.762	143.483	117.699	130.591	orf097
25	gene-E2348_P1_106 CcdB Post-segregation system cytotoxic protein CcdB	511.459	0.39289	0.162422	2.41894	0.0155658	1.80783	1.80783	0.0380987	421.851	462.561	442.206	587.415	574.007	580.711	ccdB
26	gene-E2348_P1_108 Predicted protein	2605.03	0.239973	0.104958	2.28637	0.0222326	1.65301	1.65301	0.0522447	2368.19	2409.74	2388.97	2707.89	2934.32	2821.1	orf108
27	gene-E2348_P1_109 VagC-like protein, putative plasmid maintenance protein	203.638	0.557181	0.236142	2.35952	0.0182985	1.73758	1.73758	0.0439403	173.703	155.943	164.823	235.929	248.978	242.453	orf109
28	gene-E2348_P1_mR_1 antisesce sRNA, regulates copy number through inhibition of replication inhibitor protein synthesis"/note="identified in Rfam screening as CopA-like RNA	1155.98	0.260211	0.123223	2.11171	0.0347114	1.45953	1.45953	0.0774903	1076.75	1027.33	RNA seq analysis	1259.57	1260.28		gene-E2348_P1_mR_1 antisesce sRNA, regulates copy number through inhibition of replication inhibitor protein synthesis"/note="identified in Rfam screening as CopA-like RNA
29	gene-E2348_P1_rr__01	703.237	1.49459	0.147314	10.1456	3.46612e-24	23.4602	23.4602	5.10248e-23	371.143	365.623		1062.16	1014.02		gene-E2348_P1_rr__01
30	gene-E2348_P1_rr__02	23.607	1.87507	0.70391	2.66379	0.00772653	2.11202	2.11202	0.0205855	7.55232	12.644		45.2599	28.972		gene-E2348_P1_rr__02
31	gene-E2348_P1_rr__05	341.954	0.607123	0.195837	3.10015	0.00193426	2.71349	2.71349	0.00605267	243.832	298.188		410.228	415.567		gene-E2348_P1_rr__05
32	gene-E2348_P1_rr__06	422.809	1.08419	0.179511	6.0397	1.54401e-09	8.81135	8.81135	1.04208e-08	292.383	249.72		578.748	570.386		gene-E2348_P1_rr__06
33	gene-E2348_P1_rr__07	1073.95	1.3496	0.499404	2.70241	0.00688378	2.16217	2.16217	0.0185101	401.352	809.218		1675.58	1409.67		gene-E2348_P1_rr__07
34	gene-E2348_P1_rr__09	172.851	1.01559	0.27996	3.62765	0.000286014	3.54361	3.54361	0.00103865	98.1802	130.655		195.484	267.085		gene-E2348_P1_rr__09
35	gene-E2348_P1_rr__11	4033.71	0.436679	0.098696	4.42448	9.66736e-06	5.01469	5.01469	4.40836e-05	3535.57	3320.11		4767.69	4511.48		gene-E2348_P1_rr__11
36	gene-E2348_P1_rr__14	510.461	0.423156	0.160576	2.63523	0.00840801	2.07531	2.07531	0.0221686	443.429	428.843		587.415	582.156		gene-E2348_P1_rr__14

## Sheet: EPECrnr vs EPECrnr(pRnr)
gene	GeneName	EPECrnr-pRnr-1	EPECrnr-pRnr-2	EPECrnr-1	EPECrnr-2	log2FoldChange	pvalue	padj	regulation	eggNOG_anno	COG_category	COG_anno	GOs	KEGG_KO	KEGG_Pathway	Pfam_anno	Pfam_description	Swiss-Prot_anno
gene-E2348C_0065	araC	55964.2	58243.8	448.967	456.964	-6.97796	0	0	down	This protein controls the expression of at least six genes that are involved in the transport and catabolism of L- arabinose. It regulates initiation of transcription of the araBAD operon and it also controls its own synthesis. The L-arabinose operon displays both positive and negative regulation through AraC	K	Transcription	GO:0009890,GO:0003690,GO:0010556,GO:0097659,GO:0016052,GO:0006351,GO:0051172,GO:0046365,GO:0000976,GO:0006355,GO:0003700,GO:0019321,GO:1903507,GO:0001067,GO:0051253,GO:0051252,GO:0032993,GO:0048519,GO:0031324,GO:0045934,GO:0005975,GO:0044282,GO:2001141,GO:0080090,GO:0043565,GO:0048523,GO:0045892,GO:1902679,GO:0051171,GO:0031326,GO:0042802,GO:0031323,GO:0005996,GO:1990837,GO:0031327,GO:0019222,GO:…	K02099	ko03000	HTH_AraC	Bacterial regulatory helix-turn-helix proteins, AraC family	sp|P0A9E1|ARAC_ECO57 Arabinose operon regulatory protein OS=Escherichia coli O157:H7 OX=83334 GN=araC PE=3 SV=1
gene-E2348C_1873	astB	14075.7	13447.1	262.95	220.184	-5.83314	0	0	down	Catalyzes the hydrolysis of N(2)-succinylarginine into N(2)-succinylornithine, ammonia and CO(2)	E	Amino acid transport and metabolism	GO:1901606,GO:0006527,GO:1901565,GO:0009065,GO:0016810,GO:0046395,GO:0006520,GO:0044248,GO:0043648,GO:0009064,GO:0006536,GO:0009063,GO:0006525,GO:1901605,GO:0016054,GO:0044282	K01484	ko00330	AstB	Succinylarginine dihydrolase	sp|B7USC6|ASTB_ECO27 N-succinylarginine dihydrolase OS=Escherichia coli O127:H6 (strain E2348/69 / EPEC) OX=574521 GN=astB PE=3 SV=1
gene-E2348C_1874	astD	11707.1	12081.5	275.581	241.206	-5.52532	0	0	down	Catalyzes the NAD-dependent reduction of succinylglutamate semialdehyde into succinylglutamate	C	Energy production and conversion	GO:1901606,GO:0009064,GO:0016903,GO:0006536,GO:0006525,GO:0016054,GO:0044282,GO:0006527,GO:1901565,GO:0004030,GO:0046395,GO:0006520,GO:0044248,GO:0009063,GO:1901605,GO:0016620,GO:0016491,GO:0009065,GO:0043648	K06447	ko00330	Aldedh	Aldehyde dehydrogenase family	sp|B7USC7|ASTD_ECO27 N-succinylglutamate 5-semialdehyde dehydrogenase OS=Escherichia coli O127:H6 (strain E2348/69 / EPEC) OX=574521 GN=astD PE=3 SV=1
gene-E2348C_2922	csiD	17579	22727.1	29.8546	42.0451	-9.12718	0	0	down	May be involved in the control of utilization of gamma- aminobutyric acid	C	Energy production and conversion	-	K15737	ko00310	CsiD	CsiD	sp|B7UH78|CSID_ECO27 Protein CsiD OS=Escherichia coli O127:H6 (strain E2348/69 / EPEC) OX=574521 GN=csiD PE=3 SV=1
gene-E2348C_2924	gabD	51289.5	58860.3	1380.2	1171.73	-5.43198	0	0	down	Belongs to the aldehyde dehydrogenase family	C	Energy production and conversion	GO:1901565,GO:0050661,GO:0046395,GO:0006520,GO:0032787,GO:0044248,GO:0016903,GO:0009063,GO:0016054,GO:0016620,GO:0044282,GO:0016491	K00135	ko00350,ko00250,ko00310,ko00760,ko00650	Aldedh	Aldehyde dehydrogenase family	sp|P25526|GABD_ECOLI Succinate-semialdehyde dehydrogenase [NADP(+)] GabD OS=Escherichia coli (strain K12) OX=83333 GN=gabD PE=1 SV=1
gene-E2348C_2925	gabT	41929.4	48236.1	888.748	826.519	-5.71623	0	0	down	Belongs to the class-III pyridoxal-phosphate-dependent aminotransferase family	E	Amino acid transport and metabolism	GO:0046394,GO:0009064,GO:0008652,GO:0032787,GO:0006526,GO:0008483,GO:0006525,GO:0016054,GO:0044283,GO:0044282,GO:0009084,GO:0030170,GO:1901565,GO:0046395,GO:0006520,GO:0044248,GO:0070279,GO:0009063,GO:1901605,GO:0006591,GO:0019842,GO:1901607,GO:0016053,GO:0016769	K07250	ko00280,ko00250,ko00310,ko00410,ko01007,ko00640,ko00650	Aminotran_3	Aminotransferase class-III	sp|P22256|GABT_ECOLI 4-aminobutyrate aminotransferase GabT OS=Escherichia coli (strain K12) OX=83333 GN=gabT PE=1 SV=1
gene-E2348C_2926	gabP	10785	11312.6	132.049	129.455	-6.40105	0	0	down	4-amino butyrate transport carrier	E	Amino acid transport and metabolism	GO:0015291,GO:0006820,GO:0046942,GO:0015849,GO:0006974,GO:0032787,GO:0006811,GO:0071496,GO:0008028,GO:0006865,GO:0022804,GO:0008509,GO:0009267,GO:0016054,GO:0044282,GO:0015075,GO:0031668,GO:0046943,GO:0042594,GO:1901565,GO:0009991,GO:0046395,GO:0006520,GO:0044248,GO:0009063,GO:0005342,GO:0015711,GO:0015171,GO:0031667,GO:0007154,GO:0071702,GO:0071705,GO:0009605,GO:0031669,GO:0033554,GO:0008514	K11735	ko02000	AA_permease	Amino acid permease	sp|P25527|GABP_ECOLI GABA permease OS=Escherichia coli (strain K12) OX=83333 GN=gabP PE=1 SV=1
gene-E2348C_4054	asnA	1143.03	1350.7	59677	47218.9	5.4223	0	0	up	aspartate--ammonia ligase	F	Nucleotide transport and metabolism	GO:0046394,GO:0006974,GO:0008652,GO:0009067,GO:0043604,GO:0035639,GO:0016879,GO:0043603,GO:0044283,GO:0006520,GO:0042802,GO:0016874,GO:1901605,GO:1901607,GO:0016053,GO:0032559,GO:0030554,GO:0033554,GO:0005524,GO:0009066	K01914	ko00460,ko00250	-	-	sp|B7UMK9|ASNA_ECO27 Aspartate--ammonia ligase OS=Escherichia coli O127:H6 (strain E2348/69 / EPEC) OX=574521 GN=asnA PE=3 SV=1
gene-E2348C_1580	ydcS	8573.96	10595.1	219.316	175.926	-5.601	5.68975e-294	2.56861e-291	down	ABC transporter	P	Inorganic ion transport and metabolism	GO:0042597,GO:0031975,GO:0015931,GO:0015846,GO:0071702,GO:0071705,GO:0016746,GO:0030313,GO:0030288,GO:0098657	K02055	ko02000,ko02024	SBP_bac_8	Bacterial extracellular solute-binding protein	sp|P76108|YDCS_ECOLI Bifunctional polyhydroxybutyrate synthase / ABC transporter periplasmic binding protein OS=Escherichia coli (strain K12) OX=83333 GN=ydcS PE=1 SV=1
gene-E2348C_2923	ihgO	21978.5	29032.6	618.908	468.029	-5.55306	3.33887e-286	1.35658e-283	down	L-2-hydroxyglutarate oxidase LhgO	C	Energy production and conversion	-	K15736	ko00310	DAO	FAD dependent oxidoreductase	sp|P37339|LHGO_ECOLI L-2-hydroxyglutarate oxidase LhgO OS=Escherichia coli (strain K12) OX=83333 GN=lhgO PE=1 SV=3
gene-E2348C_1872	astE	5137.37	4917.34	124.011	108.432	-5.43598	5.57893e-274	2.06065e-271	down	Belongs to the AspA AstE family. Succinylglutamate desuccinylase subfamily	E	Amino acid transport and metabolism	GO:1901606,GO:0009064,GO:0016788,GO:0046914,GO:0006536,GO:0006525,GO:0016054,GO:0044282,GO:0006527,GO:1901565,GO:0046395,GO:0006520,GO:0044248,GO:0009063,GO:1901605,GO:0016810,GO:0009065,GO:0043648,GO:0016811,GO:0008270	K05526	ko00330	AstE_AspA	Succinylglutamate desuccinylase / Aspartoacylase family	sp|B7USC5|ASTE_ECO27 Succinylglutamate desuccinylase OS=Escherichia coli O127:H6 (strain E2348/69 / EPEC) OX=574521 GN=astE PE=3 SV=1
gene-E2348C_1057	rutG	6486.33	7774.02	231.947	234.568	-4.93376	3.19273e-263	1.08101e-260	down	permease	F	Nucleotide transport and metabolism	GO:0015291,GO:0019860,GO:0015294,GO:0022853,GO:0015851,GO:0022804,GO:0009112,GO:0055086,GO:0015075,GO:0098739,GO:0072527,GO:0072529,GO:0022890,GO:1901565,GO:0006208,GO:0015931,GO:0044248,GO:0006206,GO:0015748,GO:0015318,GO:0015932,GO:0015293,GO:1901361,GO:0071702,GO:0071705,GO:0046700,GO:0046113,GO:0044270,GO:0008324,GO:0098657,GO:0015205	K09016	ko02000	Xan_ur_permease	Permease family	sp|P75892|RUTG_ECOLI Putative pyrimidine permease RutG OS=Escherichia coli (strain K12) OX=83333 GN=rutG PE=1 SV=2
gene-E2348C_1620	gadB	12348.2	13439.7	910.565	814.348	-3.90233	2.26186e-247	7.06917e-245	down	Converts glutamate to gamma-aminobutyrate (GABA), consuming one intracellular proton in the reaction. The gad system helps to maintain a near-neutral intracellular pH when cells are exposed to extremely acidic conditions. The ability to survive transit through the acidic conditions of the stomach is essential for successful colonization of the mammalian host by commensal and pathogenic bacteria	E	Amino acid transport and metabolism	GO:1901606,GO:0055082,GO:0006873,GO:0043649,GO:0009064,GO:0019725,GO:0065008,GO:0016831,GO:0098771,GO:0006536,GO:0016054,GO:0044282,GO:0030003,GO:0030170,GO:1901565,GO:0006885,GO:0046395,GO:0006520,GO:0055067,GO:0044248,GO:0050801,GO:0070279,GO:0009063,GO:1901605,GO:0019842,GO:0042592,GO:0055080,GO:0016830,GO:0009065,GO:0016829,GO:0043648,GO:0048878	K01580	ko00250,ko00430,ko04940,ko02024,ko04727,ko00410,ko00650	Pyridoxal_deC	Pyridoxal-dependent decarboxylase conserved domain	sp|P69911|DCEB_ECO57 Glutamate decarboxylase beta OS=Escherichia coli O157:H7 OX=83334 GN=gadB PE=3 SV=1
gene-E2348C_1060	rutD	6076.98	7912.45	196.351	184.777	-5.19809	1.44388e-237	4.19034e-235	down	May increase the rate of spontaneous hydrolysis of aminoacrylate to malonic semialdehyde. Required to remove a toxic intermediate produce in	F	Nucleotide transport and metabolism	GO:0016810,GO:1901565,GO:0019860,GO:0006208,GO:1901361,GO:0019740,GO:0044248,GO:0055086,GO:0046700,GO:0016811,GO:0072527,GO:0006206,GO:0046113,GO:0009112,GO:0072529,GO:0044270	K09023	ko00240	Abhydrolase_1	alpha/beta hydrolase fold	sp|B7UNZ2|RUTD_ECO27 Putative aminoacrylate hydrolase RutD OS=Escherichia coli O127:H6 (strain E2348/69 / EPEC) OX=574521 GN=rutD PE=3 SV=1
gene-E2348C_3751	hdeB	56356.9	59549.6	4881.22	4150.3	-3.68193	4.71804e-237	1.27796e-234	down	Required for optimal acid stress protection, which is important for survival of enteric bacteria in the acidic environment of the host stomach. Exhibits a chaperone-like activity at acidic pH by preventing the aggregation of many different periplasmic proteins	M	Cell wall/membrane/envelope biogenesis	GO:0009268,GO:0010447,GO:0104004,GO:0042597,GO:0031975,GO:0042221,GO:0051082,GO:0009628,GO:0071467,GO:0071214,GO:0062197,GO:0033554,GO:0030313,GO:0071468,GO:0030288,GO:0070887	K19778	ko03110	-	-	sp|P0AET3|HDEB_ECOL6 Acid stress chaperone HdeB OS=Escherichia coli O6:H1 (strain CFT073 / ATCC 700928 / UPEC) OX=199310 GN=hdeB PE=3 SV=1
gene-E2348C_1875	astA	5864.38	6400.86	330.697	277.719	-4.33412	3.43729e-227	8.72856e-225	down	Catalyzes the transfer of succinyl-CoA to arginine to produce N(2)-succinylarginine	E	Amino acid transport and metabolism	GO:1901606,GO:0006527,GO:1901565,GO:0009065,GO:0046395,GO:0006520,GO:0016747,GO:0044248,GO:0016410,GO:0043648,GO:0016746,GO:0009064,GO:0006536,GO:0009063,GO:0006525,GO:1901605,GO:0016054,GO:0044282	K00673	ko00330	AstA	Arginine N-succinyltransferase beta subunit	sp|B7USC8|ASTA_ECO27 Arginine N-succinyltransferase OS=Escherichia coli O127:H6 (strain E2348/69 / EPEC) OX=574521 GN=astA PE=3 SV=1
gene-E2348C_LEE1	E2348C_LEE1	789.532	652.901	10555.9	10993.7	3.89985	5.95009e-224	1.42207e-221	up	-	-	-	-	K02412	ko02044,ko02040,ko02035	IAT_beta	Inverse autotransporter, beta-domain	sp|P19809|EAE_ECO27 Intimin OS=Escherichia coli O127:H6 (strain E2348/69 / EPEC) OX=574521 GN=eae PE=1 SV=2
gene-E2348C_1619	gadC	10233.1	11759.7	842.818	808.816	-3.73509	9.5423e-215	2.15391e-212	down	Involved in glutamate-dependent acid resistance. Imports glutamate inside the cell while simultaneously exporting to the periplasm the GABA produced by GadA and GadB. The gad system helps to maintain a near-neutral intracellular pH when cells are exposed to extremely acidic conditions. The ability to survive transit through the acidic conditions of the stomach is essential for successful coloniza…	E	Amino acid transport and metabolism	GO:0055082,GO:0015291,GO:0006873,GO:0015849,GO:0019725,GO:0065008,GO:0006865,GO:0022804,GO:0098771,GO:0030003,GO:0006885,GO:0055067,GO:0050801,GO:0042592,GO:0055080,GO:0015297,GO:0071702,GO:0071705,GO:0048878	K20265	ko02000,ko02024	AA_permease_2	Amino acid permease	sp|Q8FHG6|GADC_ECOL6 Probable glutamate/gamma-aminobutyrate antiporter OS=Escherichia coli O6:H1 (strain CFT073 / ATCC 700928 / UPEC) OX=199310 GN=gadC PE=3 SV=1
gene-E2348C_3539	yhdX	5522.55	6094.06	360.551	278.826	-4.18436	4.47264e-191	9.56439e-189	down	amino-acid ABC transporter permease protein YhdX	P	Inorganic ion transport and metabolism	GO:0043190,GO:0006865,GO:0071702,GO:0071705,GO:0015849,GO:0098533,GO:0098796,GO:0098797,GO:1902495,GO:1990351	K09970	ko02000,ko02010	BPD_transp_1	Binding-protein-dependent transport system inner membrane component	sp|P45767|YHDX_ECOLI Putative amino-acid ABC transporter permease protein YhdX OS=Escherichia coli (strain K12) OX=83333 GN=yhdX PE=3 SV=3
gene-E2348C_3759	gadA	6747.29	7194.07	620.057	645.061	-3.46184	1.09315e-190	2.22073e-188	down	Converts glutamate to gamma-aminobutyrate (GABA), consuming one intracellular proton in the reaction. The gad system helps to maintain a near-neutral intracellular pH when cells are exposed to extremely acidic conditions. The ability to survive transit through the acidic conditions of the stomach is essential for successful colonization of the mammalian host by commensal and pathogenic bacteria	E	Amino acid transport and metabolism	GO:1901606,GO:0055082,GO:0006873,GO:0043649,GO:0009064,GO:0019725,GO:0065008,GO:0016831,GO:0098771,GO:0006536,GO:0016054,GO:0044282,GO:0030003,GO:0030170,GO:1901565,GO:0006885,GO:0046395,GO:0006520,GO:0055067,GO:0044248,GO:0050801,GO:0070279,GO:0009063,GO:1901605,GO:0019842,GO:0042592,GO:0055080,GO:0016830,GO:0009065,GO:0016829,GO:0043648,GO:0048878	K01580	ko00250,ko00430,ko04940,ko02024,ko04727,ko00410,ko00650	Pyridoxal_deC	Pyridoxal-dependent decarboxylase conserved domain	sp|P69909|DCEA_ECOL6 Glutamate decarboxylase alpha OS=Escherichia coli O6:H1 (strain CFT073 / ATCC 700928 / UPEC) OX=199310 GN=gadA PE=1 SV=1
gene-E2348C_1581	ydcT	3161.46	3981.95	45.9301	52.0032	-6.18726	1.32683e-190	2.56709e-188	down	Belongs to the ABC transporter superfamily	P	Inorganic ion transport and metabolism	GO:0032559,GO:0017111,GO:0016887,GO:0043190,GO:0030554,GO:0016462,GO:0016817,GO:0035639,GO:0098533,GO:0098796,GO:0098797,GO:1902495,GO:0016818,GO:0140657,GO:0005524,GO:1990351	K02052	ko02000,ko02024	ABC_tran	ABC transporter	sp|P77795|YDCT_ECOLI Uncharacterized ABC transporter ATP-binding protein YdcT OS=Escherichia coli (strain K12) OX=83333 GN=ydcT PE=3 SV=1
gene-E2348C_1059	rutE	3489.95	4305.59	119.418	76.3451	-5.31833	2.98435e-179	5.51154e-177	down	May reduce toxic product malonic semialdehyde to 3- hydroxypropionic acid, which is excreted	C	Energy production and conversion	GO:0019860,GO:0019740,GO:0016616,GO:0006974,GO:0016614,GO:0009112,GO:0055086,GO:0072527,GO:0072529,GO:1901565,GO:0006208,GO:0044248,GO:0006206,GO:0016491,GO:1901361,GO:0046700,GO:0010181,GO:0033554,GO:0046113,GO:0044270	K09019	ko00240	-	-	sp|B7UNZ1|RUTE_ECO27 Probable malonic semialdehyde reductase RutE OS=Escherichia coli O127:H6 (strain E2348/69 / EPEC) OX=574521 GN=rutE PE=3 SV=1
gene-E2348C_1584	ydcW	3782.58	4343.01	273.284	266.655	-3.91156	7.38554e-171	1.30467e-168	down	Catalyzes the oxidation of 1-pyrroline, which is spontaneously formed from 4-aminobutanal, leading to 4- aminobutanoate (GABA)	C	Energy production and conversion	-	K00137	ko00310,ko00410,ko00330	Aldedh	Aldehyde dehydrogenase family	sp|B7URJ0|ABDH_ECO27 Gamma-aminobutyraldehyde dehydrogenase OS=Escherichia coli O127:H6 (strain E2348/69 / EPEC) OX=574521 GN=prr PE=3 SV=1
gene-E2348C_1911	yeaH	15829	16455.4	1932.51	1616.52	-3.18554	7.38063e-163	1.24948e-160	down	Belongs to the UPF0229 family	S	Function unknown	-	K09786	ko99997	DUF444	Protein of unknown function (DUF444)	sp|B7USG4|YEAH_ECO27 UPF0229 protein YeaH OS=Escherichia coli O127:H6 (strain E2348/69 / EPEC) OX=574521 GN=yeaH PE=3 SV=1
gene-E2348C_3750	yhiD	3529.96	2949.28	168.793	160.435	-4.2992	3.11511e-162	5.06268e-160	down	MgtC family	S	Function unknown	-	K07507	ko02000	-	-	sp|P0AFV3|YHID_ECO57 Uncharacterized protein YhiD OS=Escherichia coli O157:H7 OX=83334 GN=yhiD PE=3 SV=1
gene-E2348C_1058	rutF	2636.22	3364.59	57.4126	84.0903	-5.40304	2.85442e-160	4.46058e-158	down	Catalyzes the reduction of FMN to FMNH2 which is used to reduce pyrimidine by RutA via the Rut pathway	C	Energy production and conversion	GO:1901565,GO:0019860,GO:0006208,GO:1901361,GO:0019740,GO:0044248,GO:0016645,GO:0055086,GO:0046700,GO:0010181,GO:0016646,GO:0072527,GO:0006206,GO:0046113,GO:0009112,GO:0016491,GO:0072529,GO:0044270	K09024	ko00240	Flavin_Reduct	Flavin reductase like domain	sp|B7UNZ0|RUTF_ECO27 FMN reductase (NADH) RutF OS=Escherichia coli O127:H6 (strain E2348/69 / EPEC) OX=574521 GN=rutF PE=3 SV=1
gene-E2348C_3752	hdeA	106902	115626	11715.6	8901.4	-3.43213	6.87022e-154	1.03384e-151	down	Required for optimal acid stress protection. Exhibits a chaperone-like activity only at low pH by suppressing non- specifically the aggregation of denaturated periplasmic proteins	M	Cell wall/membrane/envelope biogenesis	GO:0009268,GO:0010447,GO:0104004,GO:0042597,GO:0031975,GO:0042221,GO:0051087,GO:0042802,GO:0009628,GO:0071467,GO:0071214,GO:0062197,GO:0033554,GO:0030313,GO:0071468,GO:0030288,GO:0070887	K19777	ko03110	-	-	sp|P0AET0|HDEA_ECO57 Acid stress chaperone HdeA OS=Escherichia coli O157:H7 OX=83334 GN=hdeA PE=3 SV=1
gene-E2348C_3157	gcvT	10639.1	10725.2	1079.36	1312.25	-3.15881	1.45921e-149	2.11742e-147	down	The glycine cleavage system catalyzes the degradation of glycine	E	Amino acid transport and metabolism	GO:1901606,GO:1901565,GO:0046395,GO:0006520,GO:0009069,GO:0044248,GO:0008483,GO:0016741,GO:0016769,GO:0008168,GO:0009071,GO:0009063,GO:1901605,GO:0016054,GO:0044282	K00605	ko00630,ko00260,ko00670	GCV_T	Aminomethyltransferase folate-binding domain	sp|B7UHV3|GCST_ECO27 Aminomethyltransferase OS=Escherichia coli O127:H6 (strain E2348/69 / EPEC) OX=574521 GN=gcvT PE=3 SV=1
gene-E2348C_3540	yhdY	2534.5	2608.8	179.127	147.158	-3.97965	7.23311e-144	1.01338e-141	down	amino-acid ABC transporter permease protein YhdY	P	Inorganic ion transport and metabolism	GO:0043190,GO:0006865,GO:0071702,GO:0071705,GO:0015849,GO:0098533,GO:0098796,GO:0098797,GO:1902495,GO:1990351	K09971	ko02000,ko02010	BPD_transp_1	Binding-protein-dependent transport system inner membrane component	sp|P45768|YHDY_ECOLI Inner membrane amino-acid ABC transporter permease protein YhdY OS=Escherichia coli (strain K12) OX=83333 GN=yhdY PE=1 SV=2
gene-E2348C_4076	ilvC	2598.7	2413.3	15165	15817.8	2.62782	1.59202e-137	2.15613e-135	up	Involved in the biosynthesis of branched-chain amino acids (BCAA). Catalyzes an alkyl-migration followed by a ketol- acid reduction of (S)-2-acetolactate (S2AL) to yield (R)-2,3- dihydroxy-isovalerate. In the isomerase reaction, S2AL is rearranged via a Mg-dependent methyl migration to produce 3- hydroxy-3-methyl-2-ketobutyrate (HMKB). In the reductase reaction, this 2-ketoacid undergoes a metal-…	EH	Amino acid transport and metabolism;Coenzyme transport and metabolism	GO:0046394,GO:0009081,GO:0016616,GO:0008652,GO:0032787,GO:0042364,GO:0016614,GO:0009110,GO:0009099,GO:0043604,GO:0009097,GO:0000287,GO:0042398,GO:0043603,GO:0006573,GO:0009082,GO:0044283,GO:0006520,GO:0042802,GO:1901605,GO:1901607,GO:0016053,GO:0006575,GO:0016491,GO:0072330,GO:0006767,GO:0050661,GO:0006549,GO:0006766	K00053	ko00770,ko00290	IlvC	Acetohydroxy acid isomeroreductase, catalytic domain	sp|B7UMN1|ILVC_ECO27 Ketol-acid reductoisomerase (NADP(+)) OS=Escherichia coli O127:H6 (strain E2348/69 / EPEC) OX=574521 GN=ilvC PE=3 SV=1
gene-E2348C_3366	ygjG	18651.1	20950.8	2987.75	2719.66	-2.79471	2.46233e-137	3.22724e-135	down	Catalyzes the aminotransferase reaction from putrescine to 2-oxoglutarate, leading to glutamate and 4-aminobutanal, which spontaneously cyclizes to form 1-pyrroline. Is also able to transaminate cadaverine and, in lower extent, spermidine, but not ornithine	H	Coenzyme transport and metabolism	-	K09251	ko01007,ko00310,ko00330	Aminotran_3	Aminotransferase class-III	sp|A7ZRV6|PAT_ECO24 Putrescine aminotransferase OS=Escherichia coli O139:H28 (strain E24377A / ETEC) OX=331111 GN=patA PE=3 SV=2
gene-E2348C_3541	yhdZ	3556.64	3203.71	308.88	320.871	-3.42423	2.80833e-137	3.56571e-135	down	amino-acid ABC transporter ATP-binding protein YhdZ	P	Inorganic ion transport and metabolism	GO:0015849,GO:0140359,GO:1903825,GO:0042626,GO:0006865,GO:0022804,GO:0035639,GO:0140657,GO:0046943,GO:0017111,GO:1905039,GO:0016818,GO:0003333,GO:0015399,GO:0005342,GO:0015171,GO:0016887,GO:0032559,GO:0030554,GO:0071702,GO:0071705,GO:0016462,GO:0005524,GO:0016817	K09972	ko02000,ko02010	ABC_tran	ABC transporter	sp|P45769|YHDZ_ECOLI Uncharacterized amino-acid ABC transporter ATP-binding protein YhdZ OS=Escherichia coli (strain K12) OX=83333 GN=yhdZ PE=3 SV=1
gene-E2348C_1061	rutC	3173.97	4044.62	210.13	149.371	-4.32904	1.89485e-135	2.33297e-133	down	May reduce aminoacrylate peracid to aminoacrylate. Required to remove a toxic intermediate produce by the pyrimidine nitrogen degradation	J	Translation, ribosomal structure and biogenesis	GO:0019239,GO:1901565,GO:0019860,GO:0006208,GO:1901361,GO:0019740,GO:0044248,GO:0055086,GO:0046700,GO:0072527,GO:0006206,GO:0046113,GO:0009112,GO:0016491,GO:0072529,GO:0044270	K09021	ko00240	Ribonuc_L-PSP	Endoribonuclease L-PSP	sp|C8U5H2|RUTC_ECO10 Putative aminoacrylate peracid reductase RutC OS=Escherichia coli O103:H2 (strain 12009 / EHEC) OX=585395 GN=rutC PE=3 SV=1
gene-E2348C_3155	gcvP	25284.2	29337.5	3513.65	3986.54	-2.86437	1.65787e-131	1.98115e-129	down	The glycine cleavage system catalyzes the degradation of glycine. The P protein binds the alpha-amino group of glycine through its pyridoxal phosphate cofactor	E	Amino acid transport and metabolism	GO:1901606,GO:0043177,GO:0016597,GO:0009069,GO:0009071,GO:0016054,GO:0044282,GO:0030170,GO:1901565,GO:0046395,GO:0006520,GO:0044248,GO:0042802,GO:0070279,GO:1902494,GO:0009063,GO:1901605,GO:0019842,GO:0016491,GO:1990204,GO:0031406	K00281	ko00630,ko00260	GDC-P	Glycine cleavage system P-protein	sp|B7UHV1|GCSP_ECO27 Glycine dehydrogenase (decarboxylating) OS=Escherichia coli O127:H6 (strain E2348/69 / EPEC) OX=574521 GN=gcvP PE=3 SV=1
gene-E2348C_3538	yhdW	13748	16544.2	1786.68	1443.92	-3.22924	1.13063e-128	1.3125e-126	down	amino-acid ABC	ET	Amino acid transport and metabolism;Signal transduction mechanisms	-	K02030	ko02000	SBP_bac_3	Bacterial extracellular solute-binding proteins, family 3	sp|P58068|YHDW_ECO57 Putative amino-acid ABC transporter-binding protein YhdW OS=Escherichia coli O157:H7 OX=83334 GN=yhdW PE=3 SV=1
gene-E2348C_3400	yhaM	12508.3	14305.8	2051.93	1939.61	-2.74798	3.59792e-128	4.06065e-126	down	UPF0597 protein YhaM	S	Function unknown	-	-	-	SDH_alpha	Serine dehydratase alpha chain	sp|B7UJ14|YHAM_ECO27 UPF0597 protein YhaM OS=Escherichia coli O127:H6 (strain E2348/69 / EPEC) OX=574521 GN=yhaM PE=3 SV=1
gene-E2348C_1582	ydcU	1614.08	1900.71	63.1539	48.6838	-4.97591	2.27444e-124	2.49758e-122	down	ABC transporter permease	P	Inorganic ion transport and metabolism	-	K02054	ko02000,ko02024	BPD_transp_1	Binding-protein-dependent transport system inner membrane component	sp|P77156|YDCU_ECOLI Inner membrane ABC transporter permease protein YdcU OS=Escherichia coli (strain K12) OX=83333 GN=ydcU PE=1 SV=1
gene-E2348C_1583	ydcV	1930.06	2055.05	14.9273	19.9161	-6.83411	1.93491e-119	2.06882e-117	down	ABC transporter (permease)	P	Inorganic ion transport and metabolism	GO:0015931,GO:0098657,GO:0071702,GO:0071705	K02053	ko02000,ko02024	BPD_transp_1	Binding-protein-dependent transport system inner membrane component	sp|P0AFR9|YDCV_ECOLI Inner membrane ABC transporter permease protein YdcV OS=Escherichia coli (strain K12) OX=83333 GN=ydcV PE=1 SV=1
gene-E2348C_3753	hdeD	11834.6	12216.2	1799.31	1422.9	-2.90023	6.2754e-117	6.53768e-115	down	response to pH	S	Function unknown	GO:0009268,GO:0009628	K21908	ko99992	DUF308	Short repeat of unknown function (DUF308)	sp|P0AET6|HDED_ECO57 Protein HdeD OS=Escherichia coli O157:H7 OX=83334 GN=hdeD PE=3 SV=1
gene-E2348C_3758	gadX	8984.15	6953.68	863.486	940.483	-3.1432	1.27874e-113	1.29888e-111	down	Positively regulates the expression of about fifteen genes involved in acid resistance such as gadA, gadB and gadC. Depending on the conditions (growth phase and medium), can repress gadW	K	Transcription	GO:0031328,GO:0003690,GO:0010556,GO:0097659,GO:0006351,GO:0006974,GO:0000976,GO:0006355,GO:0003700,GO:0000987,GO:0001067,GO:0048518,GO:0051252,GO:0060255,GO:0051173,GO:2001141,GO:0045893,GO:0080090,GO:0043565,GO:0010557,GO:0051171,GO:0031325,GO:1903508,GO:0031326,GO:0031323,GO:1990837,GO:0048522,GO:0009893,GO:0019222,GO:0010604,GO:0001216,GO:0019219,GO:0009889,GO:0051254,GO:0140110,GO:0010468,GO:…	K21905	ko03000	-	-	sp|Q9EYV5|GADX_ECO27 HTH-type transcriptional regulator GadX OS=Escherichia coli O127:H6 (strain E2348/69 / EPEC) OX=574521 GN=gadX PE=3 SV=1
gene-E2348C_3754	gadE	11808	9459.59	1197.63	888.48	-3.35022	1.03854e-109	1.02917e-107	down	Regulates the expression of several genes involved in acid resistance. Required for the expression of gadA and gadBC, among others, regardless of media or growth conditions. Binds directly to the 20 bp GAD box found in the control regions of both loci	K	Transcription	GO:0051252,GO:0080090,GO:0051171,GO:0010556,GO:0097659,GO:0031323,GO:0006351,GO:0010468,GO:0019222,GO:0031326,GO:0006355,GO:0032774,GO:2001141,GO:0019219,GO:1903506,GO:0060255,GO:0009889	K21907	ko03000	-	-	sp|P63206|GADE_ECO57 Transcriptional regulator GadE OS=Escherichia coli O157:H7 OX=83334 GN=gadE PE=3 SV=1
gene-E2348C_2446	hisP	2609.54	2432.95	296.249	295.422	-3.09141	3.41399e-107	3.30263e-105	down	AAA domain, putative AbiEii toxin, Type IV TA system	E	Amino acid transport and metabolism	GO:0006820,GO:0046942,GO:0043190,GO:1902475,GO:0098655,GO:0016817,GO:0015849,GO:0140359,GO:0015173,GO:0098797,GO:1902495,GO:1903825,GO:0008514,GO:0042626,GO:0006811,GO:0098656,GO:0034220,GO:0006865,GO:0022804,GO:0008509,GO:0035639,GO:0098533,GO:0098796,GO:0140657,GO:0015075,GO:0098739,GO:0046943,GO:0017111,GO:1905039,GO:0089718,GO:0015179,GO:0016818,GO:0003333,GO:0015399,GO:0015711,GO:0005342,GO:…	K10017	ko02000,ko02010	-	-	sp|P07109|HISP_ECOLI Histidine transport ATP-binding protein HisP OS=Escherichia coli (strain K12) OX=83333 GN=hisP PE=1 SV=2
gene-E2348C_0289	yahO	7727.74	7601.9	1473.21	1494.82	-2.36874	1.97247e-106	1.86376e-104	down	response to radiation	S	Function unknown	GO:0009314,GO:0042597,GO:0009628	-	-	DUF1471	Protein of unknown function (DUF1471)	sp|P75694|YAHO_ECOLI Uncharacterized protein YahO OS=Escherichia coli (strain K12) OX=83333 GN=yahO PE=3 SV=1
gene-E2348C_4407	fdhF	8094.57	8904.9	1528.32	1334.38	-2.57018	4.00601e-103	3.69918e-101	down	Belongs to the prokaryotic molybdopterin-containing oxidoreductase family	C	Energy production and conversion	GO:0015980,GO:0016651,GO:0098797,GO:1902495,GO:0051539,GO:0032787,GO:0045333,GO:0016903,GO:0051540,GO:0045272,GO:0070469,GO:0098796,GO:0045271,GO:0044282,GO:0030964,GO:1902494,GO:0016620,GO:0003954,GO:0016491,GO:0006091,GO:0051536,GO:0070470,GO:1990204,GO:0043546,GO:0098803,GO:1990351	K22015	ko00720,ko00680	Molybdopterin	Molybdopterin oxidoreductase	sp|P07658|FDHF_ECOLI Formate dehydrogenase H OS=Escherichia coli (strain K12) OX=83333 GN=fdhF PE=1 SV=2
gene-E2348C_2876	yfiL	6388.79	6072.54	1174.66	1089.85	-2.46038	4.54289e-102	4.10172e-100	down	Protein of unknown function (DUF2799)	S	Function unknown	-	-	-	-	-	sp|P11289|YFIL_ECOLI Uncharacterized protein YfiL OS=Escherichia coli (strain K12) OX=83333 GN=yfiL PE=4 SV=3
gene-E2348C_4510	aidB	7480.12	8766.46	1323.94	1385.28	-2.58402	2.0079e-101	1.7735e-99	down	Part of the adaptive DNA-repair response to alkylating agents. Could prevent alkylation damage by protecting DNA and destroying alkylating agents that have yet to reach their DNA target. Binds to double-stranded DNA with a preference for a DNA region that includes its own promoter. Shows weak isovaleryl-CoA dehydrogenase activity in vitro	I	Lipid transport and metabolism	GO:0009890,GO:0016627,GO:0010556,GO:0097659,GO:0006351,GO:0051172,GO:0006974,GO:0006355,GO:1903507,GO:0051253,GO:0051252,GO:0048519,GO:0031324,GO:0045934,GO:2001141,GO:0080090,GO:0043565,GO:0048523,GO:0045892,GO:1902679,GO:0051171,GO:0031326,GO:0042802,GO:0031323,GO:0031327,GO:0019222,GO:0019219,GO:0016491,GO:0009889,GO:0010468,GO:0010558,GO:0033554,GO:0010605,GO:0032774,GO:1903506,GO:0009892,GO:…	K09456	ko99983	Acyl-CoA_dh_M	Acyl-CoA dehydrogenase, middle domain	sp|P33224|AIDB_ECOLI Putative acyl-CoA dehydrogenase AidB OS=Escherichia coli (strain K12) OX=83333 GN=aidB PE=1 SV=3
gene-E2348C_0420	ybaS	1850.02	2088.72	135.494	79.6645	-4.19719	3.06889e-101	2.65295e-99	down	Belongs to the glutaminase family	E	Amino acid transport and metabolism	-	K01425	ko04964,ko00250,ko05206,ko00220,ko05230,ko04727,ko02020,ko00470,ko04724	Glutaminase	Glutaminase	sp|Q83SE1|GLSA1_SHIFL Glutaminase 1 OS=Shigella flexneri OX=623 GN=glsA1 PE=3 SV=1
gene-E2348C_1612	adhP	15991.6	17166.3	3378.16	2902.22	-2.40051	7.97295e-98	6.74877e-96	down	acetaldehyde catabolic process	C	Energy production and conversion	GO:0046185,GO:1901700,GO:0044248,GO:0042221,GO:0046914,GO:0016616,GO:0010033,GO:0006974,GO:0033554,GO:0008270,GO:0006081,GO:0016491,GO:0016614	K13953	ko00830,ko00625,ko00982,ko00350,ko00071,ko00620,ko00980,ko00626,ko00010	ADH_zinc_N	Zinc-binding dehydrogenase	sp|P39451|ADHP_ECOLI Alcohol dehydrogenase, propanol-preferring OS=Escherichia coli (strain K12) OX=83333 GN=adhP PE=1 SV=1
gene-E2348C_3136	guaD	1977.58	1954.03	235.392	204.693	-3.16	3.67137e-95	3.04424e-93	down	guanine catabolic process	F	Nucleotide transport and metabolism	GO:0019239,GO:0016810,GO:1901565,GO:1901361,GO:0046914,GO:0044248,GO:0072523,GO:0046700,GO:0008270,GO:0072521,GO:0009112,GO:0046113,GO:0055086,GO:0006144,GO:0019439,GO:0016814,GO:0044270	K01487	ko00230	Amidohydro_1	Amidohydrolase family	sp|P76641|GUAD_ECOLI Guanine deaminase OS=Escherichia coli (strain K12) OX=83333 GN=guaD PE=1 SV=1
gene-E2348C_1066	putP	5358.31	5234.43	1003.57	1056.66	-2.36211	2.20783e-94	1.79408e-92	down	Belongs to the sodium solute symporter (SSF) (TC 2.A.21) family	P	Inorganic ion transport and metabolism	GO:0015291,GO:0010876,GO:0015294,GO:0006820,GO:0046942,GO:0022853,GO:0015849,GO:0006811,GO:0015081,GO:0006865,GO:0022804,GO:0015075,GO:0015804,GO:0031420,GO:0046943,GO:0022890,GO:0006869,GO:0046873,GO:0005342,GO:0015718,GO:0015711,GO:0015171,GO:0015318,GO:0033036,GO:0015293,GO:0030001,GO:0071702,GO:0071705,GO:0006812,GO:0008324,GO:0006814	K11928	ko02000	SSF	Sodium:solute symporter family	sp|P07117|PUTP_ECOLI Sodium/proline symporter OS=Escherichia coli (strain K12) OX=83333 GN=putP PE=1 SV=1
gene-E2348C_4277	E2348C_4277	1710.79	2225.29	149.273	158.222	-3.67741	5.32346e-94	4.24102e-92	down	Peptidase dimerisation domain	S	Function unknown	-	K21613	ko01002	Peptidase_M20	Peptidase family M20/M25/M40	sp|P45493|HIPO_CAMJE Hippurate hydrolase OS=Campylobacter jejuni subsp. jejuni serotype O:2 (strain ATCC 700819 / NCTC 11168) OX=192222 GN=hipO PE=1 SV=2
gene-E2348C_2927	csiR	4119.4	4707.81	670.58	543.267	-2.86275	7.78988e-94	6.08659e-92	down	Modulates expression of csiD and lhgO in a temporal manner during entry into stationary phase or during the first few hours of carbon starvation	K	Transcription	-	K15735	ko03000	-	-	sp|P37338|CSIR_ECOLI HTH-type transcriptional repressor CsiR OS=Escherichia coli (strain K12) OX=83333 GN=csiR PE=4 SV=2
gene-E2348C_1860	katE	5435.01	5950.94	1070.17	1095.39	-2.3943	1.15538e-93	8.85716e-92	down	serves to protect cells from the toxic effects of hydrogen peroxide	P	Inorganic ion transport and metabolism	GO:0006979,GO:0098754,GO:0006974,GO:0046906,GO:0009636,GO:0098869,GO:0046914,GO:0020037,GO:0097237,GO:0009628,GO:1990748,GO:0016684,GO:0016209,GO:0044248,GO:0042802,GO:0004601,GO:0016491,GO:0042221,GO:0006970,GO:0005506,GO:0033554,GO:0006972,GO:0070887	K03781	ko04211,ko04011,ko00380,ko04213,ko00630,ko05014,ko05022,ko04068,ko04016,ko05208,ko04212,ko04146	Catalase	Catalase	sp|P21179|CATE_ECOLI Catalase HPII OS=Escherichia coli (strain K12) OX=83333 GN=katE PE=1 SV=1
gene-E2348C_3757	gadW	1525.71	1700.54	129.753	151.584	-3.51832	4.81307e-93	3.62139e-91	down	Depending on the conditions (growth phase and medium), acts as a positive or negative regulator of gadA and gadBC. Repression occurs directly or via the repression of the expression of gadX. Activation occurs directly by the binding of GadW to the gadA and gadBC promoters	K	Transcription	GO:0010556,GO:0097659,GO:0006351,GO:0006974,GO:0003700,GO:0006355,GO:0051252,GO:2001141,GO:0080090,GO:0043565,GO:0051171,GO:0031323,GO:0019222,GO:0019219,GO:0009889,GO:0140110,GO:0010468,GO:0033554,GO:0031326,GO:0032774,GO:1903506,GO:0060255	K21906	ko03000	-	-	sp|Q8FCI7|GADW_ECOL6 HTH-type transcriptional regulator GadW OS=Escherichia coli O6:H1 (strain CFT073 / ATCC 700928 / UPEC) OX=199310 GN=gadW PE=3 SV=1
gene-E2348C_3156	gcvH	3378.23	4127.87	533.938	504.542	-2.85352	8.94587e-92	6.60856e-90	down	The glycine cleavage system catalyzes the degradation of glycine. The H protein shuttles the methylamine group of glycine from the P protein to the T protein	E	Amino acid transport and metabolism	GO:1901606,GO:0033293,GO:0008289,GO:0018193,GO:0043177,GO:0009069,GO:0018205,GO:0009071,GO:0016054,GO:0044282,GO:1901681,GO:1901565,GO:0046395,GO:0006520,GO:0044248,GO:1902494,GO:0036211,GO:0009063,GO:1901605,GO:0043412,GO:0044267,GO:0006464,GO:1990204,GO:0019538,GO:0031406,GO:0051604	K02437	ko00630,ko00260	GCV_H	Glycine cleavage H-protein	sp|B7UHV2|GCSH_ECO27 Glycine cleavage system H protein OS=Escherichia coli O127:H6 (strain E2348/69 / EPEC) OX=574521 GN=gcvH PE=3 SV=1
gene-E2348C_2050	yedL	1208.89	1013.03	43.6336	34.3	-4.83602	2.38235e-88	1.72848e-86	down	COG0454 Histone acetyltransferase HPA2 and related acetyltransferases	K	Transcription	GO:0016747,GO:0016410,GO:0016407,GO:0008080,GO:0016746	K03829	ko99980	-	-	sp|P76319|YEDL_ECOLI Uncharacterized N-acetyltransferase YedL OS=Escherichia coli (strain K12) OX=83333 GN=yedL PE=3 SV=1
gene-E2348C_3756	mdtF	3555.81	4625.5	569.533	557.651	-2.85941	3.68208e-84	2.62461e-82	down	Part of the tripartite efflux system MdtEF-TolC, which confers resistance to	V	Defense mechanisms	GO:0015850,GO:0010876,GO:0015125,GO:0006820,GO:0046942,GO:0015849,GO:1901618,GO:0015721,GO:0006811,GO:0008028,GO:0009636,GO:0046677,GO:0042908,GO:0046943,GO:0042802,GO:0015562,GO:0006869,GO:0005342,GO:0015718,GO:0015711,GO:0033036,GO:0005319,GO:0042221,GO:0071702,GO:0042910	K18899	ko02000,ko01504	ACR_tran	AcrB/AcrD/AcrF family	sp|Q8FCI8|MDTF_ECOL6 Multidrug resistance protein MdtF OS=Escherichia coli O6:H1 (strain CFT073 / ATCC 700928 / UPEC) OX=199310 GN=mdtF PE=3 SV=1
gene-E2348C_2699	tktB	22035.2	26011.3	5448.46	5502.38	-2.13334	2.35755e-79	1.65151e-77	down	Catalyzes the transfer of a two-carbon ketol group from a ketose donor to an aldose acceptor, via a covalent intermediate with the cofactor thiamine pyrophosphate	G	Carbohydrate transport and metabolism	GO:0006091,GO:0006740,GO:0006739,GO:0006796,GO:0016744,GO:0019637,GO:1901135,GO:0006793,GO:0051156,GO:0006098	K00615	ko00030,ko01051,ko00710	Transketolase_N	Transketolase, thiamine diphosphate binding domain	sp|P33570|TKT2_ECOLI Transketolase 2 OS=Escherichia coli (strain K12) OX=83333 GN=tktB PE=1 SV=1
gene-E2348C_2223	yegP	9576.09	10228.5	2483.67	2349	-2.03496	3.32284e-79	2.28825e-77	down	double-strand break repair	S	Function unknown	GO:0006302,GO:0006974,GO:0006281,GO:0033554,GO:0006259	K09946	ko99997	DUF1508	Domain of unknown function (DUF1508)	sp|Q83KI3|YEGP_SHIFL UPF0339 protein YegP OS=Shigella flexneri OX=623 GN=yegP PE=3 SV=2
gene-E2348C_0318	iraP	7155.81	8280.06	1553.59	1290.12	-2.44058	7.97529e-79	5.4006e-77	down	Inhibits RpoS proteolysis by regulating RssB activity, thereby increasing the stability of the sigma stress factor RpoS especially during phosphate starvation, but also in stationary phase and during nitrogen starvation. Its effect on RpoS stability is due to its interaction with RssB, which probably blocks the interaction of RssB with RpoS, and the consequent delivery of the RssB-RpoS complex to…	J	Translation, ribosomal structure and biogenesis	GO:0031328,GO:0010556,GO:0097659,GO:0006351,GO:0051172,GO:0006355,GO:0071496,GO:0048518,GO:0051252,GO:0048519,GO:0060255,GO:0009267,GO:0051173,GO:0051246,GO:2001141,GO:0031668,GO:0045893,GO:0080090,GO:0009057,GO:0042594,GO:1901565,GO:0009991,GO:0010557,GO:0031325,GO:0051171,GO:1903508,GO:0010605,GO:0031326,GO:0031323,GO:0048522,GO:0009893,GO:0030163,GO:0010604,GO:0019222,GO:0019219,GO:0031667,GO:…	-	-	Anti-adapt_IraP	Sigma-S stabilisation anti-adaptor protein	sp|B7UJK6|IRAP_ECO27 Anti-adapter protein IraP OS=Escherichia coli O127:H6 (strain E2348/69 / EPEC) OX=574521 GN=iraP PE=3 SV=1
gene-E2348C_2447	hisM	2947.2	3252.35	548.865	434.835	-2.65639	2.60032e-75	1.73199e-73	down	Part of the histidine permease ABC transporter. Also part of a lysine arginine ornithine transporter. Probably responsible for the translocation of the substrate across the membrane. Required to relay the ATPase-inducing signal from the solute-binding protein to HisP (By similarity)	E	Amino acid transport and metabolism	GO:0043190,GO:0006865,GO:0071702,GO:0071705,GO:0015849,GO:0098533,GO:0098796,GO:0098797,GO:1902495,GO:1990351	K10015	ko02000,ko02010	BPD_transp_1	Binding-protein-dependent transport system inner membrane component	sp|P0AEU5|HISM_ECO57 Histidine transport system permease protein HisM OS=Escherichia coli O157:H7 OX=83334 GN=hisM PE=3 SV=1
gene-E2348C_2698	talA	12786.7	13904.6	3540.06	3420.04	-1.93917	1.30507e-74	8.55242e-73	down	Transaldolase is important for the balance of metabolites in the pentose-phosphate pathway	F	Nucleotide transport and metabolism	GO:0006091,GO:0006740,GO:0006739,GO:0006796,GO:0016744,GO:0019637,GO:1901135,GO:0005975,GO:0006793,GO:0051156,GO:0006098	K00616	ko00030	TAL_FSA	Transaldolase/Fructose-6-phosphate aldolase	sp|P0A869|TALA_ECO57 Transaldolase A OS=Escherichia coli O157:H7 OX=83334 GN=talA PE=3 SV=1
gene-E2348C_2045	amyA	7040.75	7552.33	1490.43	1732.7	-2.1785	3.14541e-74	2.02854e-72	down	alpha-amylase activity	G	Carbohydrate transport and metabolism	GO:0005509,GO:0016798,GO:0004553,GO:0005975	K01176	ko04970,ko00500,ko04972,ko04973	Alpha-amylase	Alpha amylase, catalytic domain	sp|P26612|AMY2_ECOLI Cytoplasmic alpha-amylase OS=Escherichia coli (strain K12) OX=83333 GN=amyA PE=1 SV=3
gene-E2348C_2448	hisQ	4121.07	3991.3	860.041	714.767	-2.36539	4.64946e-74	2.95168e-72	down	Part of the histidine permease ABC transporter. Also part of a lysine arginine ornithine transporter. Probably responsible for the translocation of the substrate across the membrane. Required to relay the ATPase-inducing signal from the solute-binding protein to HisP (By similarity)	P	Inorganic ion transport and metabolism	GO:0006820,GO:0046942,GO:0043190,GO:1902475,GO:0098655,GO:0015849,GO:0015173,GO:0098797,GO:1902495,GO:1903825,GO:0008514,GO:0006811,GO:0098656,GO:0034220,GO:0006865,GO:0008509,GO:0098533,GO:0098796,GO:0015075,GO:0098739,GO:0046943,GO:1905039,GO:0089718,GO:0015179,GO:0003333,GO:0005342,GO:0015711,GO:0015171,GO:0043090,GO:0071702,GO:0071705,GO:0006812,GO:0008324,GO:0098657,GO:1990351	K10016	ko02000,ko02010	BPD_transp_1	Binding-protein-dependent transport system inner membrane component	sp|P52094|HISQ_ECOLI Histidine transport system permease protein HisQ OS=Escherichia coli (strain K12) OX=83333 GN=hisQ PE=1 SV=2
gene-E2348C_0546	gltK	8619.82	8262.29	2170.2	1926.33	-2.04319	4.96006e-73	3.10042e-71	down	Part of the ABC transporter complex GltIJKL involved in glutamate and aspartate uptake. Probably responsible for the translocation of the substrate across the membrane	E	Amino acid transport and metabolism	GO:0043190,GO:0006865,GO:0071702,GO:0071705,GO:0015849,GO:0098533,GO:0098796,GO:0098797,GO:1902495,GO:1990351	K10002	ko02000,ko02020,ko02010	BPD_transp_1	Binding-protein-dependent transport system inner membrane component	sp|P0AER7|GLTK_ECO57 Glutamate/aspartate import permease protein GltK OS=Escherichia coli O157:H7 OX=83334 GN=gltK PE=3 SV=1
gene-E2348C_0630	ybgS	14890.2	15837.1	4226.72	3886.96	-1.92112	7.38926e-73	4.54887e-71	down	YbgS-like protein	S	Function unknown	-	-	-	YbgS	YbgS-like protein	sp|P0AAV6|YBGS_ECOLI Uncharacterized protein YbgS OS=Escherichia coli (strain K12) OX=83333 GN=ybgS PE=3 SV=1
gene-E2348C_0545	gltL	13308.7	13145	3159.99	2535.99	-2.21561	7.71623e-73	4.67926e-71	down	Part of the ABC transporter complex GltIJKL involved in glutamate and aspartate uptake. Probably responsible for energy coupling to the transport system	P	Inorganic ion transport and metabolism	GO:0006820,GO:0046942,GO:0022853,GO:0015849,GO:0140359,GO:1903825,GO:0008514,GO:0042626,GO:0006811,GO:0006865,GO:0022804,GO:0008509,GO:0035639,GO:0140657,GO:0015075,GO:0015804,GO:0046943,GO:0017111,GO:0015175,GO:1905039,GO:0015179,GO:0016818,GO:0003333,GO:0015399,GO:0015711,GO:0005342,GO:0015171,GO:0016887,GO:0032559,GO:0030554,GO:0071702,GO:0071705,GO:0016462,GO:0005524,GO:0008324,GO:0016817	K10004	ko02000,ko02020,ko02010	ABC_tran	ABC transporter	sp|P0AAG4|GLTL_ECO57 Glutamate/aspartate import ATP-binding protein GltL OS=Escherichia coli O157:H7 OX=83334 GN=gltL PE=3 SV=1
gene-E2348C_1910	yeaG	65154.3	74549.5	15921.7	12504	-2.29713	2.86267e-71	1.71044e-69	down	cellular response to nitrogen levels	T	Signal transduction mechanisms	GO:0006796,GO:0016772,GO:0016301,GO:0071496,GO:0016773,GO:0009267,GO:0004672,GO:0006793,GO:0031668,GO:0016310,GO:0042594,GO:0009991,GO:0140096,GO:0036211,GO:0043412,GO:0031667,GO:0007154,GO:0044267,GO:0009605,GO:0006464,GO:0019538,GO:0031669,GO:0033554,GO:0006468	K07180	ko99995	AAA_PrkA	PrkA AAA domain	sp|P0ACY5|YEAG_ECO57 Uncharacterized protein YeaG OS=Escherichia coli O157:H7 OX=83334 GN=yeaG PE=3 SV=1
gene-E2348C_2242	fbaB	32335.8	36640.1	9183.73	9387.13	-1.89302	7.85686e-71	4.62644e-69	down	fructose-bisphosphate aldolase activity	F	Nucleotide transport and metabolism	GO:0006796,GO:0016052,GO:0006165,GO:0009179,GO:0009132,GO:0046034,GO:0032787,GO:0009259,GO:0046031,GO:0009117,GO:0005975,GO:0055086,GO:0006793,GO:0046939,GO:0016310,GO:0009135,GO:0006757,GO:0006753,GO:0042802,GO:0072521,GO:0009150,GO:0006096,GO:0016832,GO:0006091,GO:0016830,GO:0016829,GO:0009185,GO:0006090,GO:0019637,GO:1901135,GO:0006163,GO:0019693	K11645	ko00051,ko00680,ko00030,ko00010,ko00710	DeoC	DeoC/LacD family aldolase	sp|P0A992|ALF1_ECOL6 Fructose-bisphosphate aldolase class 1 OS=Escherichia coli O6:H1 (strain CFT073 / ATCC 700928 / UPEC) OX=199310 GN=fbaB PE=3 SV=2
gene-E2348C_0764	dps	73312.2	72854.6	21135.9	18477.7	-1.88357	1.16969e-70	6.78921e-69	down	During stationary phase, binds the chromosome non- specifically, forming a highly ordered and stable dps-DNA co- crystal within which chromosomal DNA is condensed and protected from diverse damages. It protects DNA from oxidative damage by sequestering intracellular Fe(2 ) ion and storing it in the form of Fe(3 ) oxyhydroxide mineral, which can be released after reduction. One hydrogen peroxide o…	P	Inorganic ion transport and metabolism	GO:0055082,GO:0006873,GO:0019725,GO:0065008,GO:0046914,GO:0098771,GO:0016043,GO:0051276,GO:0042594,GO:0030003,GO:0009991,GO:0042802,GO:0050801,GO:0042592,GO:0055080,GO:0016491,GO:0006875,GO:0031667,GO:0055072,GO:0055076,GO:0006996,GO:0006879,GO:0009295,GO:0009605,GO:0005506,GO:0046916,GO:0055065,GO:0048878	K04047	ko03036	-	-	sp|A7ZJM7|DPS_ECO24 DNA protection during starvation protein OS=Escherichia coli O139:H28 (strain E24377A / ETEC) OX=331111 GN=dps PE=3 SV=1
gene-E2348C_0421	ybaT	2226.03	2340.34	346.772	237.887	-2.96657	3.9708e-70	2.2723e-68	down	transport protein	E	Amino acid transport and metabolism	GO:0009268,GO:0046688,GO:0006865,GO:0097501,GO:0042221,GO:0071702,GO:0071705,GO:0015849,GO:0009628,GO:0010035,GO:0010038	-	-	AA_permease_2	Amino acid permease	sp|P77400|YBAT_ECOLI Inner membrane transport protein YbaT OS=Escherichia coli (strain K12) OX=83333 GN=ybaT PE=1 SV=1
gene-E2348C_3761	treF	4096.89	4175.57	1058.69	979.209	-2.02137	2.62225e-65	1.47975e-63	down	Hydrolyzes trehalose to glucose. Could be involved, in cells returning to low osmolarity conditions, in the utilization of the accumulated cytoplasmic trehalose, which was synthesized in response to high osmolarity	G	Carbohydrate transport and metabolism	GO:0016798,GO:0016052,GO:0062197,GO:0044275,GO:0009313,GO:0009628,GO:0044262,GO:0005975,GO:0005984,GO:0009311,GO:0104004,GO:0044248,GO:0004553,GO:0042221,GO:0006970,GO:0071470,GO:0071214,GO:0033554,GO:0006972,GO:0070887	K01194	ko00500,ko00537	Trehalase	Trehalase	sp|B7UL72|TREF_ECO27 Cytoplasmic trehalase OS=Escherichia coli O127:H6 (strain E2348/69 / EPEC) OX=574521 GN=treF PE=3 SV=1
gene-E2348C_2078	hchA	8217.13	9259.41	2232.2	1919.69	-2.07365	3.42246e-65	1.90486e-63	down	Protein and nucleotide deglycase that catalyzes the deglycation of the Maillard adducts formed between amino groups of proteins or nucleotides and reactive carbonyl groups of glyoxals. Thus, functions as a protein deglycase that repairs methylglyoxal- and glyoxal-glycated proteins, and releases repaired proteins and lactate or glycolate, respectively. Deglycates cysteine, arginine and lysine resi…	J	Translation, ribosomal structure and biogenesis	GO:0016790,GO:0030091,GO:0046394,GO:1901615,GO:0006796,GO:1901617,GO:0008270,GO:0016788,GO:0006974,GO:0010033,GO:0032787,GO:0042180,GO:0046185,GO:0046914,GO:0009628,GO:0009117,GO:0055086,GO:0044282,GO:0044283,GO:0006793,GO:0010447,GO:0009438,GO:0140096,GO:0006753,GO:1901700,GO:0044248,GO:0016835,GO:0036211,GO:0016053,GO:0043412,GO:0006259,GO:0072330,GO:0009268,GO:0016810,GO:0016836,GO:0016829,GO:…	K05523	ko00620,ko01002	-	-	sp|B7NRB5|HCHA_ECO7I Protein/nucleic acid deglycase HchA OS=Escherichia coli O7:K1 (strain IAI39 / ExPEC) OX=585057 GN=hchA PE=3 SV=1
gene-E2348C_4174	glnG	12244.8	13499.5	3690.48	3358.08	-1.86887	1.64513e-63	9.03266e-62	down	Member of the two-component regulatory system NtrB NtrC, which controls expression of the nitrogen-regulated (ntr) genes in response to nitrogen limitation. Phosphorylated NtrC binds directly to DNA and stimulates the formation of open promoter- sigma54-RNA polymerase complexes	T	Signal transduction mechanisms	GO:0010556,GO:0019740,GO:0097659,GO:0006351,GO:0006355,GO:0051252,GO:0005524,GO:0035639,GO:0008134,GO:0023052,GO:2001141,GO:0080090,GO:0043565,GO:0007165,GO:0051171,GO:0000160,GO:0031323,GO:0071941,GO:0035556,GO:0019222,GO:0019219,GO:0009889,GO:0007154,GO:0032559,GO:0060089,GO:0030554,GO:0010468,GO:0031326,GO:0032774,GO:1903506,GO:0000156,GO:0060255	K07712	ko02020,ko02022	Sigma54_activat	Sigma-54 interaction domain	sp|P0AFB9|NTRC_ECO57 DNA-binding transcriptional regulator NtrC OS=Escherichia coli O157:H7 OX=83334 GN=glnG PE=3 SV=1
gene-E2348C_1554	gapC	5305.79	5577.72	1517.99	1450.56	-1.87433	4.56728e-62	2.47425e-60	down	Belongs to the glyceraldehyde-3-phosphate dehydrogenase family	G	Carbohydrate transport and metabolism	-	K00134	ko05010,ko05132,ko05130,ko04147,ko05415,ko04131,ko04066,ko00010,ko00710	Gp_dh_C	Glyceraldehyde 3-phosphate dehydrogenase, C-terminal domain	sp|P58072|G3P2_ECO57 Glyceraldehyde-3-phosphate dehydrogenase C OS=Escherichia coli O157:H7 OX=83334 GN=gapC PE=3 SV=1
gene-E2348C_3740	slp	5387.49	5334.52	1129.88	791.112	-2.48114	4.36376e-61	2.33289e-59	down	Outer membrane protein slp	M	Cell wall/membrane/envelope biogenesis	GO:0031975,GO:0009279,GO:0042802,GO:0019867,GO:0030312,GO:0030313	K07285	ko99992	Slp	Outer membrane lipoprotein Slp family	sp|P37194|SLP_ECOLI Outer membrane protein slp OS=Escherichia coli (strain K12) OX=83333 GN=slp PE=1 SV=1
gene-E2348C_3807	yiaG	3887.63	3635.86	988.646	913.928	-1.98371	1.89206e-59	9.98367e-58	down	HTH-type transcriptional regulator YiaG	K	Transcription	-	K07726	ko03000	-	-	sp|P0A9V7|YIAG_ECO57 Uncharacterized HTH-type transcriptional regulator YiaG OS=Escherichia coli O157:H7 OX=83334 GN=yiaG PE=4 SV=1
gene-E2348C_1616	osmC	7496.8	7674.86	2391.81	2346.78	-1.67885	2.09719e-56	1.09242e-54	down	response to hydroperoxide	O	Posttranslational modification, protein turnover, chaperones	GO:0006979,GO:0098754,GO:0016684,GO:0016209,GO:0009636,GO:0098869,GO:1901700,GO:0042221,GO:0006970,GO:0097237,GO:0009628,GO:0004601,GO:1990748,GO:0070887,GO:0016491,GO:0006972	K04063	ko99980	OsmC	OsmC-like protein	sp|P0C0L2|OSMC_ECOLI Peroxiredoxin OsmC OS=Escherichia coli (strain K12) OX=83333 GN=osmC PE=1 SV=2
gene-E2348C_2282	yohC	1573.23	1563.03	307.732	310.913	-2.34184	2.90467e-56	1.49388e-54	down	cellular response to DNA damage stimulus	S	Function unknown	GO:0006974,GO:0033554	-	-	Yip1	Yip1 domain	sp|P0AD18|YOHC_ECOL6 Inner membrane protein YohC OS=Escherichia coli O6:H1 (strain CFT073 / ATCC 700928 / UPEC) OX=199310 GN=yohC PE=3 SV=1
gene-E2348C_1055	wrbA	13408.7	15534.9	4313.99	3922.37	-1.81316	3.96094e-55	2.01166e-53	down	Belongs to the WrbA family	S	Function unknown	GO:0006979,GO:0016655,GO:0051287,GO:0050661,GO:0050136,GO:0016651,GO:0042802,GO:0010181,GO:0003954,GO:0016491,GO:0003955,GO:0050660	K03809	ko00130	-	-	sp|A7ZKA9|NQOR_ECO24 NAD(P)H dehydrogenase (quinone) OS=Escherichia coli O139:H28 (strain E24377A / ETEC) OX=331111 GN=EcE24377A_1122 PE=3 SV=1
gene-E2348C_3492	gltD	2268.55	2404.88	7372.93	7699.79	1.68956	4.19125e-55	2.10235e-53	up	Glutamate synthase	C	Energy production and conversion	GO:0046394,GO:0051536,GO:0006520,GO:0043648,GO:0051540,GO:0009064,GO:0006536,GO:0044283,GO:1901605,GO:0051539,GO:0008652,GO:0043650,GO:1901607,GO:0016053,GO:0009084,GO:0016491	K00266	ko00910,ko00250	Fer4_20	Dihydroprymidine dehydrogenase domain II, 4Fe-4S cluster	sp|P09832|GLTD_ECOLI Glutamate synthase [NADPH] small chain OS=Escherichia coli (strain K12) OX=83333 GN=gltD PE=1 SV=3
gene-E2348C_0319	phoA	1914.22	2147.65	351.365	439.261	-2.3602	4.96099e-53	2.45811e-51	down	Belongs to the alkaline phosphatase family	P	Inorganic ion transport and metabolism	GO:0006796,GO:0004721,GO:0016788,GO:0042578,GO:0046914,GO:0000287,GO:0016311,GO:0006793,GO:0030313,GO:0140096,GO:0006470,GO:0036211,GO:0016491,GO:0043412,GO:0030288,GO:0042597,GO:0031975,GO:0016791,GO:0044267,GO:0006464,GO:0019538,GO:0008270	K01077	ko02020,ko04147,ko00537,ko00730,ko00790	-	-	sp|P00634|PPB_ECOLI Alkaline phosphatase OS=Escherichia coli (strain K12) OX=83333 GN=phoA PE=1 SV=1
gene-E2348C_2017	otsA	6023.62	6566.43	1963.51	1903.1	-1.7031	5.28065e-52	2.58497e-50	down	Probably involved in the osmoprotection via the biosynthesis of trehalose. Catalyzes the transfer of glucose from UDP-glucose (UDP-Glc) to D-glucose 6-phosphate (Glc-6-P) to form trehalose-6-phosphate. Acts with retention of the anomeric configuration of the UDP-sugar donor	G	Carbohydrate transport and metabolism	GO:0008194,GO:0016757,GO:0016051,GO:0006970,GO:0009628,GO:0034637,GO:0009266,GO:0006974,GO:0033554,GO:0044262,GO:0005975,GO:0005984,GO:0009312,GO:0009311,GO:0009409,GO:0016758	K00697	ko00500,ko01003	-	-	sp|Q0TGU0|OTSA_ECOL5 Trehalose-6-phosphate synthase OS=Escherichia coli O6:K15:H31 (strain 536 / UPEC) OX=362663 GN=otsA PE=3 SV=1
gene-E2348C_2120	yeeO	3020.56	2667.73	731.437	683.787	-2.00733	5.35996e-52	2.59256e-50	down	A transporter able to export peptides and flavins. When overexpressed allows cells deleted for multiple peptidases (pepA, pepB, pepD and pepN) to grow in the presence of dipeptides Ala-Gln or Gly-Tyr which otherwise inhibit growth. Cells overexpressing this protein have decreased intracellular levels of Ala-Gln dipeptide, and in a system that produces the Ala-Gln dipeptide, overproduction of this…	U	Intracellular trafficking, secretion, and vesicular transport	GO:0042938,GO:0015291,GO:1901505,GO:0006820,GO:1904680,GO:0035442,GO:0045184,GO:0006811,GO:0098656,GO:0042886,GO:0034220,GO:0022804,GO:0008509,GO:0042908,GO:0015075,GO:1901264,GO:0015833,GO:0015931,GO:0035672,GO:0008104,GO:0071916,GO:0015031,GO:0015711,GO:0015748,GO:0033036,GO:0015932,GO:0035673,GO:0006857,GO:0015297,GO:0071702,GO:0071705,GO:0042910,GO:0042887,GO:0008514	-	-	-	-	sp|P76352|YEEO_ECOLI Probable FMN/FAD exporter YeeO OS=Escherichia coli (strain K12) OX=83333 GN=yeeO PE=1 SV=4
gene-E2348C_3127	yqeB	1008.8	1213.2	160.755	110.645	-3.03473	7.51045e-51	3.59e-49	down	XdhC and CoxI family	O	Posttranslational modification, protein turnover, chaperones	-	K07402	ko99975	XdhC_C	XdhC Rossmann domain	sp|Q46808|YQEB_ECOLI Uncharacterized protein YqeB OS=Escherichia coli (strain K12) OX=83333 GN=yqeB PE=4 SV=1
gene-E2348C_3577	rpsC	10709.1	11842	32709.1	32712.2	1.53663	1.94825e-50	9.20435e-49	up	Binds the lower part of the 30S subunit head. Binds mRNA in the 70S ribosome, positioning it for translation	J	Translation, ribosomal structure and biogenesis	GO:0042255,GO:0003729,GO:0043043,GO:0022613,GO:0042254,GO:0043226,GO:0071826,GO:0019843,GO:0044085,GO:0006518,GO:0043228,GO:0043604,GO:0044391,GO:0043933,GO:0016043,GO:0043603,GO:0005840,GO:0022618,GO:0003735,GO:0005198,GO:0003723,GO:0065003,GO:0015935,GO:0043229,GO:0140694,GO:0034645,GO:0022607,GO:0022626,GO:0070925,GO:0000028,GO:0006996,GO:1990904,GO:0043232,GO:0042274,GO:0044267,GO:0019538,GO:…	K02982	ko03011,ko03010	-	-	sp|A8AQL0|RS3_CITK8 30S ribosomal protein S3 OS=Citrobacter koseri (strain ATCC BAA-895 / CDC 4225-83 / SGSC4696) OX=290338 GN=rpsC PE=3 SV=1
gene-E2348C_0852	potG	956.275	893.296	134.346	137.2	-2.76802	2.65212e-50	1.23857e-48	down	Part of the ABC transporter complex PotABCD involved in spermidine putrescine import. Responsible for energy coupling to the transport system	P	Inorganic ion transport and metabolism	GO:0043190,GO:0022853,GO:0016817,GO:0140359,GO:0015847,GO:0015203,GO:0098797,GO:1902495,GO:0042626,GO:0006811,GO:0022804,GO:0015101,GO:0035639,GO:0098533,GO:0098796,GO:0015695,GO:0140657,GO:0015075,GO:0017111,GO:0015846,GO:0016818,GO:0015399,GO:0016887,GO:0032559,GO:0030554,GO:0071702,GO:0071705,GO:0016462,GO:0006812,GO:0005524,GO:0008324,GO:1990351	K11076	ko02000,ko02010	ABC_tran	ABC transporter	sp|P31134|POTG_ECOLI Putrescine transport ATP-binding protein PotG OS=Escherichia coli (strain K12) OX=83333 GN=potG PE=3 SV=2
gene-E2348C_2411	elaB	9929.59	9340.79	3281.71	3096.96	-1.59515	2.81071e-50	1.29772e-48	down	ribosome binding	S	Function unknown	GO:0044877,GO:0006974,GO:0033554,GO:0043022,GO:0043021	K05594	ko99996	-	-	sp|P0AEH7|ELAB_ECO57 Protein ElaB OS=Escherichia coli O157:H7 OX=83334 GN=elaB PE=3 SV=1
gene-E2348C_0868	poxB	13820.6	16844.5	4090.08	4534.24	-1.83	6.05342e-50	2.76349e-48	down	Belongs to the TPP enzyme family	C	Energy production and conversion	GO:0072329,GO:0046395,GO:0032787,GO:0044248,GO:0016903,GO:0042802,GO:0008289,GO:0030976,GO:0050997,GO:0000287,GO:0048038,GO:0016054,GO:1901681,GO:0019842,GO:0044282,GO:0016491,GO:0050660,GO:0006090	K00156	ko00620	TPP_enzyme_C	Thiamine pyrophosphate enzyme, C-terminal TPP binding domain	sp|P07003|POXB_ECOLI Pyruvate dehydrogenase [ubiquinone] OS=Escherichia coli (strain K12) OX=83333 GN=poxB PE=1 SV=1
gene-E2348C_0740	ybhN	1398.15	1175.78	239.985	216.864	-2.49501	2.25978e-48	1.02017e-46	down	Lysylphosphatidylglycerol synthase TM region	S	Function unknown	-	K07027	ko99986	LPG_synthase_TM	Lysylphosphatidylglycerol synthase TM region	sp|P75770|YBHN_ECOLI Inner membrane protein YbhN OS=Escherichia coli (strain K12) OX=83333 GN=ybhN PE=1 SV=1
gene-E2348C_2398	arnC	882.908	953.161	144.68	134.987	-2.71498	2.48877e-48	1.11119e-46	down	Catalyzes the transfer of 4-deoxy-4-formamido-L- arabinose from UDP to undecaprenyl phosphate. The modified arabinose is attached to lipid A and is required for resistance to polymyxin and cationic antimicrobial peptides	I	Lipid transport and metabolism	GO:0006629,GO:0008653,GO:0006796,GO:1901271,GO:0034637,GO:0046493,GO:0016763,GO:0006644,GO:0008654,GO:0009103,GO:0016757,GO:0046677,GO:0016780,GO:0044262,GO:0005975,GO:0008299,GO:0044264,GO:0006793,GO:0009311,GO:1903509,GO:0005976,GO:0000271,GO:0009247,GO:0006664,GO:0009245,GO:0016051,GO:0008610,GO:0034645,GO:0044255,GO:0033692,GO:1901269,GO:0006643,GO:0090407,GO:0009312,GO:1901137,GO:0006720,GO:…	K10012	ko00520,ko01503	Glycos_transf_2	Glycosyl transferase family 2	sp|B7UFR6|ARNC_ECO27 Undecaprenyl-phosphate 4-deoxy-4-formamido-L-arabinose transferase OS=Escherichia coli O127:H6 (strain E2348/69 / EPEC) OX=574521 GN=arnC PE=3 SV=1
gene-E2348C_2026	ftnA	2514.5	2569.51	7831.08	7282.66	1.57185	6.58835e-48	2.90962e-46	up	Iron-storage protein	P	Inorganic ion transport and metabolism	GO:0055082,GO:0006979,GO:0006873,GO:0006974,GO:0071248,GO:0019725,GO:0006811,GO:0065008,GO:0006826,GO:0046914,GO:0098771,GO:0010038,GO:0051641,GO:0030003,GO:0042802,GO:0050801,GO:0010035,GO:0008198,GO:0000041,GO:0042592,GO:0055080,GO:0016491,GO:0006875,GO:0055072,GO:0055076,GO:0071241,GO:0006879,GO:0042221,GO:0030001,GO:0006812,GO:0005506,GO:0033554,GO:0046916,GO:0055065,GO:0048878,GO:0070887	K02217	ko99980	Ferritin	Ferritin-like domain	sp|P0A9A0|FTNA_ECO57 Bacterial non-heme ferritin OS=Escherichia coli O157:H7 OX=83334 GN=ftnA PE=3 SV=1
gene-E2348C_2399	arnA	1996.76	2307.6	361.7	483.519	-2.34743	8.30497e-48	3.62829e-46	down	Bifunctional enzyme that catalyzes the oxidative decarboxylation of UDP-glucuronic acid (UDP-GlcUA) to UDP-4-keto- arabinose (UDP-Ara4O) and the addition of a formyl group to UDP-4- amino-4-deoxy-L-arabinose (UDP-L-Ara4N) to form UDP-L-4-formamido- arabinose (UDP-L-Ara4FN). The modified arabinose is attached to lipid A and is required for resistance to polymyxin and cationic antimicrobial peptides	I	Lipid transport and metabolism	GO:0006629,GO:0009226,GO:0051287,GO:0008653,GO:0006796,GO:0016741,GO:1901271,GO:0034637,GO:0016616,GO:0046493,GO:0006644,GO:0016614,GO:0008654,GO:0009103,GO:0070403,GO:0016831,GO:0046677,GO:0044262,GO:0055086,GO:0005975,GO:0044264,GO:0006793,GO:0009311,GO:1903509,GO:0005976,GO:0000271,GO:0009247,GO:0006664,GO:0009245,GO:0016051,GO:0042802,GO:0008610,GO:0034645,GO:0044255,GO:0033692,GO:1901269,GO:…	K10011	ko00520,ko01503	-	-	sp|B7UFR7|ARNA_ECO27 Bifunctional polymyxin resistance protein ArnA OS=Escherichia coli O127:H6 (strain E2348/69 / EPEC) OX=574521 GN=arnA PE=3 SV=1
gene-E2348C_4025	yieG	6232.05	7716.02	1737.31	1962.84	-1.91416	1.34603e-47	5.81799e-46	down	Belongs to the xanthine uracil permease family. AzgA purine transporter (TC 2.A.1.40) subfamily	S	Function unknown	-	K06901	ko02000	Xan_ur_permease	Permease family	sp|P31466|ADEP_ECOLI Adenine permease AdeP OS=Escherichia coli (strain K12) OX=83333 GN=adeP PE=1 SV=2
gene-E2348C_0547	gltJ	11762.1	10883.2	3514.8	2782.72	-1.84653	1.44039e-47	6.16031e-46	down	Part of the ABC transporter complex GltIJKL involved in glutamate and aspartate uptake. Probably responsible for the translocation of the substrate across the membrane	P	Inorganic ion transport and metabolism	GO:0043190,GO:0006865,GO:0071702,GO:0071705,GO:0015849,GO:0098533,GO:0098796,GO:0098797,GO:1902495,GO:1990351	K10003	ko02000,ko02020,ko02010	BPD_transp_1	Binding-protein-dependent transport system inner membrane component	sp|P0AER4|GLTJ_ECOL6 Glutamate/aspartate import permease protein GltJ OS=Escherichia coli O6:H1 (strain CFT073 / ATCC 700928 / UPEC) OX=199310 GN=gltJ PE=3 SV=1
gene-E2348C_2397	arnB	2444.46	2111.17	585.609	559.864	-1.9921	3.28809e-46	1.39161e-44	down	Catalyzes the conversion of UDP-4-keto-arabinose (UDP- Ara4O) to UDP-4-amino-4-deoxy-L-arabinose (UDP-L-Ara4N). The modified arabinose is attached to lipid A and is required for resistance to polymyxin and cationic antimicrobial peptides	M	Cell wall/membrane/envelope biogenesis	GO:0006629,GO:0008653,GO:0006796,GO:1901271,GO:0034637,GO:0046493,GO:0006644,GO:0008654,GO:0009103,GO:0046677,GO:0008483,GO:0044262,GO:0005975,GO:0044264,GO:0006793,GO:0009311,GO:1903509,GO:0005976,GO:0000271,GO:0009247,GO:0030170,GO:0006664,GO:0009245,GO:0016051,GO:0008610,GO:0070279,GO:0034645,GO:0044255,GO:0033692,GO:0019842,GO:1901269,GO:0006643,GO:0090407,GO:0009312,GO:1901137,GO:0042221,GO:…	K07806	ko00520,ko01503,ko02020,ko01007	-	-	sp|B7UFR5|ARNB_ECO27 UDP-4-amino-4-deoxy-L-arabinose--oxoglutarate aminotransferase OS=Escherichia coli O127:H6 (strain E2348/69 / EPEC) OX=574521 GN=arnB PE=3 SV=2
gene-E2348C_3766	yhjG	3178.97	3826.67	942.716	942.696	-1.8934	5.35703e-46	2.24388e-44	down	regulation of protein targeting	M	Cell wall/membrane/envelope biogenesis	GO:0046907,GO:0051649,GO:0006886,GO:0006605,GO:0008104,GO:0072657,GO:0071702,GO:0071705,GO:0051668,GO:0032879,GO:0051049,GO:0034613,GO:0090150,GO:0070727,GO:0015031,GO:0045184,GO:0033036,GO:0051641	K07290	ko99992	AsmA	AsmA family	sp|P37645|YHJG_ECOLI AsmA family protein YhjG OS=Escherichia coli (strain K12) OX=83333 GN=yhjG PE=3 SV=3
gene-E2348C_1871	spy	2599.53	2755.65	771.626	664.977	-1.89852	6.2313e-46	2.58344e-44	down	An ATP-independent periplasmic chaperone, decreases protein aggregation and helps protein refolding. Binds substrate over a large region	NPTU	Cell motility;Inorganic ion transport and metabolism;Signal transduction mechanisms;Intracellular trafficking, secretion, and vesicular transport	GO:0006457,GO:0042597,GO:0031975,GO:0042221,GO:0051082,GO:0010033,GO:0030313,GO:0030288,GO:0061077	K06006	ko03110	LTXXQ	LTXXQ motif family protein	sp|Q8XDZ4|SPY_ECO57 Periplasmic chaperone Spy OS=Escherichia coli O157:H7 OX=83334 GN=spy PE=1 SV=1
gene-E2348C_4475	ecnB	7736.08	7598.16	2720.21	2748.42	-1.48751	1.94463e-45	7.98083e-44	down	Entericidin EcnA/B family	S	Function unknown	GO:0031225,GO:0031975,GO:0009636,GO:0009279,GO:0042221,GO:0031230,GO:0019867,GO:0030312,GO:0036405,GO:0030313	K16348	ko02000	-	-	sp|P0ADB9|ECNB_ECO57 Entericidin B OS=Escherichia coli O157:H7 OX=83334 GN=ecnB PE=3 SV=1
gene-E2348C_1922	yeaQ	14309.1	14567.7	5510.47	5295.47	-1.4181	1.12633e-44	4.57627e-43	down	Transglycosylase associated protein	S	Function unknown	-	-	-	-	-	sp|P64487|YEAQ_ECO57 UPF0410 protein YeaQ OS=Escherichia coli O157:H7 OX=83334 GN=yeaQ PE=3 SV=1
gene-E2348C_3578	rplV	2828.81	3194.35	8757.72	8913.57	1.55307	1.92438e-44	7.74134e-43	up	-	-	-	GO:0042255,GO:0043043,GO:0022613,GO:0042254,GO:0043226,GO:0071826,GO:0019843,GO:0044085,GO:0006518,GO:0043228,GO:0015934,GO:0046677,GO:0043604,GO:0044391,GO:0043933,GO:0016043,GO:0043603,GO:0005840,GO:0022618,GO:0003735,GO:0005198,GO:0003723,GO:0065003,GO:0043229,GO:0140694,GO:0034645,GO:0022607,GO:0070180,GO:0022626,GO:0070925,GO:0022625,GO:0006996,GO:1990904,GO:0042221,GO:0043232,GO:0044267,GO:…	K02890	ko03011,ko03010	-	-	sp|A8AQL2|RL22_CITK8 50S ribosomal protein L22 OS=Citrobacter koseri (strain ATCC BAA-895 / CDC 4225-83 / SGSC4696) OX=290338 GN=rplV PE=3 SV=1
gene-E2348C_1787	pps	3163.13	3655.5	977.163	998.019	-1.78725	2.28248e-44	9.09186e-43	down	Catalyzes the phosphorylation of pyruvate to phosphoenolpyruvate	G	Carbohydrate transport and metabolism	-	K01007	ko00620,ko00720,ko00010,ko00680	PPDK_N	Pyruvate phosphate dikinase, AMP/ATP-binding domain	sp|P23538|PPSA_ECOLI Phosphoenolpyruvate synthase OS=Escherichia coli (strain K12) OX=83333 GN=ppsA PE=1 SV=5
gene-E2348C_3137	ygfQ	678.647	624.84	80.3777	78.558	-3.03628	1.60455e-43	6.3294e-42	down	guanine transport	S	Function unknown	-	K06901	ko02000	Xan_ur_permease	Permease family	sp|Q46817|GHXQ_ECOLI Guanine/hypoxanthine permease GhxQ OS=Escherichia coli (strain K12) OX=83333 GN=ghxQ PE=1 SV=2
gene-E2348C_3731	uspB	9309.3	8451.24	3154.25	3150.07	-1.49434	5.77599e-43	2.25652e-41	down	response to ethanol	S	Function unknown	GO:1901700,GO:0010033,GO:0042221	K06144	ko02000	UspB	Universal stress protein B (UspB)	sp|A7ZT30|USPB_ECO24 Universal stress protein B OS=Escherichia coli O139:H28 (strain E24377A / ETEC) OX=331111 GN=uspB PE=3 SV=1
gene-E2348C_1966	yobA	1569.06	1775.37	6070.81	5145	1.74599	6.54882e-43	2.53408e-41	up	Resistance protein	S	Function unknown	GO:0005507,GO:0046688,GO:0042597,GO:0031975,GO:0042221,GO:0046914,GO:0010035,GO:0010038,GO:0030313,GO:0030288	K07156	ko02000	-	-	sp|P0AA58|YOBA_ECOL6 Protein YobA OS=Escherichia coli O6:H1 (strain CFT073 / ATCC 700928 / UPEC) OX=199310 GN=yobA PE=3 SV=1
gene-E2348C_2273	mlrA	2192.68	1944.67	564.94	536.629	-1.90954	8.75259e-43	3.35488e-41	down	transcriptional regulator	K	Transcription	GO:0010556,GO:0097659,GO:0006351,GO:0006355,GO:0051252,GO:2001141,GO:0080090,GO:0051171,GO:0031326,GO:0031323,GO:0019222,GO:0019219,GO:0009889,GO:0140110,GO:0010468,GO:0003700,GO:0032774,GO:1903506,GO:0060255	K21089	ko03000,ko02026	MerR_1	MerR HTH family regulatory protein	sp|P33358|MLRA_ECOLI HTH-type transcriptional regulator MlrA OS=Escherichia coli (strain K12) OX=83333 GN=mlrA PE=1 SV=1
gene-E2348C_3755	mdtE	931.264	942.872	148.125	85.1967	-3.00834	1.55542e-42	5.90624e-41	down	Part of the tripartite efflux system MdtEF-TolC, which confers resistance to	M	Cell wall/membrane/envelope biogenesis	GO:0015850,GO:0010876,GO:0015125,GO:0006820,GO:0046942,GO:0015849,GO:1901618,GO:0015721,GO:0006811,GO:0008028,GO:0009636,GO:0046677,GO:0042908,GO:0046943,GO:0042802,GO:0006869,GO:0005342,GO:0015718,GO:0015711,GO:0033036,GO:0005319,GO:0042221,GO:0071702	K18898	ko02000,ko01504	HlyD_D23	Barrel-sandwich domain of CusB or HlyD membrane-fusion	sp|Q8CVL1|MDTE_ECOL6 Multidrug resistance protein MdtE OS=Escherichia coli O6:H1 (strain CFT073 / ATCC 700928 / UPEC) OX=199310 GN=mdtE PE=3 SV=1
gene-E2348C_2449	hisJ	12880.1	15099	4684.87	3957.77	-1.69483	3.29618e-42	1.24003e-40	down	Part of the histidine permease ABC transporter. Binds histidine. Interacts with HisQMP and stimulates ATPase activity of HisP, which results in histidine translocation (By similarity)	ET	Amino acid transport and metabolism;Signal transduction mechanisms	GO:0042597,GO:0006865,GO:0031975,GO:0071702,GO:0071705,GO:0015849,GO:0043177,GO:0016597,GO:0030313,GO:0030288	K10014	ko02000,ko02010	SBP_bac_3	Bacterial extracellular solute-binding proteins, family 3	sp|P0AEU2|HISJ_ECO57 Histidine-binding periplasmic protein OS=Escherichia coli O157:H7 OX=83334 GN=hisJ PE=3 SV=1
gene-E2348C_1054	yccJ	3098.1	3400.14	1038.02	984.741	-1.68367	4.64093e-42	1.72992e-40	down	YccJ-like protein	S	Function unknown	-	-	-	YccJ	YccJ-like protein	sp|P0AB16|YCCJ_ECO57 Uncharacterized protein YccJ OS=Escherichia coli O157:H7 OX=83334 GN=yccJ PE=4 SV=1
gene-E2348C_0191	ldcC	3959.33	4261.63	1388.24	1354.3	-1.58373	5.53377e-42	2.04397e-40	down	lysine decarboxylase	E	Amino acid transport and metabolism	GO:1901606,GO:0016830,GO:1901565,GO:0016829,GO:0046395,GO:0006520,GO:0016831,GO:0044248,GO:0042802,GO:0009063,GO:1901605,GO:0016054,GO:0006553,GO:0009068,GO:0044282,GO:0009066	K01582	ko00310,ko00960	OKR_DC_1	Orn/Lys/Arg decarboxylase, major domain	sp|P52095|DCLZ_ECOLI Constitutive lysine decarboxylase OS=Escherichia coli (strain K12) OX=83333 GN=ldcC PE=1 SV=2
gene-E2348C_2314	fruK	2215.19	2336.6	7472.83	6410.78	1.60895	6.4182e-42	2.34929e-40	up	Belongs to the carbohydrate kinase PfkB family	F	Nucleotide transport and metabolism	GO:0019200,GO:0006796,GO:0016052,GO:0046365,GO:0016301,GO:0016773,GO:0035639,GO:0044262,GO:0005975,GO:0006793,GO:0044282,GO:0016310,GO:0005996,GO:0032559,GO:0046835,GO:0030554,GO:0019318,GO:0005524,GO:0016772,GO:0019320	K00882	ko02060,ko00051	PfkB	pfkB family carbohydrate kinase	sp|P0AEX1|K1PF_ECO57 1-phosphofructokinase OS=Escherichia coli O157:H7 OX=83334 GN=fruK PE=3 SV=1
gene-E2348C_1941	manX	7210	7535.49	18584.5	19521.1	1.36978	8.67238e-42	3.14606e-40	up	The phosphoenolpyruvate-dependent sugar phosphotransferase system (sugar PTS), a major carbohydrate active transport system, catalyzes the phosphorylation of incoming sugar substrates concomitantly with their translocation across the cell membrane. The enzyme II ManXYZ PTS system is involved in mannose transport. Also functions as a receptor for bacterial chemotaxis and is required for infection …	G	Carbohydrate transport and metabolism	GO:0006796,GO:0016772,GO:0008982,GO:0016301,GO:0015144,GO:0016773,GO:0022804,GO:0015749,GO:0015755,GO:0015149,GO:0051119,GO:0006793,GO:1901264,GO:0098739,GO:0016310,GO:0034219,GO:0008643,GO:0015145,GO:1904659,GO:0009401,GO:0008645,GO:0071702,GO:0098704,GO:0098657	K02794	ko00520,ko02000,ko02060,ko00051	PTSIIB_sorb	PTS system sorbose subfamily IIB component	sp|P69799|PTNAB_ECO57 PTS system mannose-specific EIIAB component OS=Escherichia coli O157:H7 OX=83334 GN=manX PE=3 SV=2
gene-E2348C_3574	rpsQ	2213.52	2178.52	6040.96	5930.58	1.44659	2.48215e-41	8.92477e-40	up	One of the primary rRNA binding proteins, it binds specifically to the 5'-end of 16S ribosomal RNA	J	Translation, ribosomal structure and biogenesis	GO:0042255,GO:0043043,GO:0022613,GO:0042254,GO:0043226,GO:0071826,GO:0019843,GO:0044085,GO:0006518,GO:0043228,GO:0046677,GO:0043604,GO:0044391,GO:0043933,GO:0016043,GO:0043603,GO:0005840,GO:0022618,GO:0003735,GO:0005198,GO:0003723,GO:0065003,GO:0015935,GO:0043229,GO:0140694,GO:0034645,GO:0022607,GO:0022626,GO:0070925,GO:0000028,GO:0006996,GO:1990904,GO:0042221,GO:0043232,GO:0042274,GO:0044267,GO:…	K02961	ko03011,ko03010	-	-	sp|A7MPH2|RS17_CROS8 30S ribosomal protein S17 OS=Cronobacter sakazakii (strain ATCC BAA-894) OX=290339 GN=rpsQ PE=3 SV=1
gene-E2348C_1362	rssB	11423.6	10997.4	4389.77	4141.45	-1.39409	8.51984e-41	3.0365e-39	down	Regulates the turnover of the sigma S factor (RpoS) by promoting its proteolysis in exponentially growing cells. Acts by binding and delivering RpoS to the ClpXP protease. RssB is not co- degraded with RpoS, but is released from the complex and can initiate a new cycle of RpoS recognition and degradation	KT	Transcription;Signal transduction mechanisms	GO:0009890,GO:0031328,GO:0003690,GO:0032270,GO:0097659,GO:0010556,GO:0006351,GO:0051172,GO:0000976,GO:0006355,GO:0003700,GO:1903507,GO:0001067,GO:0048518,GO:0051253,GO:0051252,GO:0065008,GO:0048519,GO:0032993,GO:0060255,GO:0031324,GO:0051247,GO:0032268,GO:0051173,GO:0045934,GO:0023052,GO:0006508,GO:0051246,GO:2001141,GO:0045893,GO:0080090,GO:0043565,GO:0048523,GO:0045892,GO:0010557,GO:1902679,GO:…	K02485	ko02022	-	-	sp|P0AEV2|RSSB_ECO57 Regulator of RpoS OS=Escherichia coli O157:H7 OX=83334 GN=rssB PE=3 SV=1
gene-E2348C_ncR_17	E2348C_ncR_17	1744.97	2063.47	489.156	396.109	-2.10527	1.07894e-40	3.81196e-39	down	-	-	-	-	-	-	-	-	-
gene-E2348C_2049	yedK	1103.01	953.161	157.311	204.693	-2.50514	2.11042e-40	7.39192e-39	down	Belongs to the SOS response-associated peptidase family	E	Amino acid transport and metabolism	GO:0009432,GO:0008233,GO:0009991,GO:0140096,GO:0044267,GO:0009605,GO:0006464,GO:0003697,GO:0019538,GO:0036211,GO:0006974,GO:0033554,GO:0006508,GO:0031668,GO:0043412,GO:0071496,GO:0007154	-	-	-	-	sp|P76318|YEDK_ECOLI Putative SOS response-associated peptidase YedK OS=Escherichia coli (strain K12) OX=83333 GN=yedK PE=1 SV=2
gene-E2348C_3497	nanA	700.324	798.822	104.491	123.923	-2.71311	8.36915e-40	2.90631e-38	down	Neu5Ac) to form pyruvate and N-acetylmannosamine (ManNAc) via a Schiff base intermediate	H	Coenzyme transport and metabolism	GO:0016830,GO:1901565,GO:0016829,GO:0046395,GO:0006040,GO:0044248,GO:0042802,GO:0046348,GO:0016833,GO:1901135,GO:0043603,GO:0016054,GO:0005975,GO:0044282,GO:1901136	K01639	ko00520	DHDPS	Dihydrodipicolinate synthetase family	sp|A7ZSB8|NANA_ECO24 N-acetylneuraminate lyase OS=Escherichia coli O139:H28 (strain E24377A / ETEC) OX=331111 GN=nanA PE=3 SV=1
gene-E2348C_1753	ydhS	5289.11	5147.44	1869.36	1599.93	-1.58915	8.71997e-40	3.00248e-38	down	FAD-NAD(P)-binding	S	Function unknown	-	-	-	-	-	sp|P77148|YDHS_ECOLI Uncharacterized protein YdhS OS=Escherichia coli (strain K12) OX=83333 GN=ydhS PE=4 SV=1
gene-E2348C_4058	rbsD	1608.24	1391.86	5071.83	4464.53	1.66793	1.19837e-39	4.09159e-38	up	Catalyzes the interconversion of beta-pyran and beta- furan forms of D-ribose	G	Carbohydrate transport and metabolism	GO:0016866,GO:0019323,GO:0042802,GO:0016052,GO:0005996,GO:0048029,GO:0046365,GO:0016853,GO:0030246,GO:0005975,GO:0044282,GO:0019321	K06726	ko02010	-	-	sp|B7UML3|RBSD_ECO27 D-ribose pyranase OS=Escherichia coli O127:H6 (strain E2348/69 / EPEC) OX=574521 GN=rbsD PE=3 SV=1
gene-E2348C_3576	rplP	5600.92	6408.35	16649.7	16005.9	1.44332	1.62172e-39	5.49086e-38	up	-	-	-	GO:0042255,GO:0043043,GO:0022613,GO:0042254,GO:0043226,GO:0071826,GO:0019843,GO:0044085,GO:0006518,GO:0043228,GO:0015934,GO:0042273,GO:0000027,GO:0043604,GO:0044391,GO:0043933,GO:0016043,GO:0043603,GO:0005840,GO:0022618,GO:0003735,GO:0005198,GO:0003723,GO:0065003,GO:0043229,GO:0000049,GO:0140694,GO:0034645,GO:0022607,GO:0022626,GO:0070925,GO:0022625,GO:0006996,GO:1990904,GO:0043232,GO:0044267,GO:…	K02878	ko03011,ko03010	-	-	sp|A8AQK9|RL16_CITK8 50S ribosomal protein L16 OS=Citrobacter koseri (strain ATCC BAA-895 / CDC 4225-83 / SGSC4696) OX=290338 GN=rplP PE=3 SV=1
gene-E2348C_0317	ddlA	7445.94	7258.62	2799.44	2487.3	-1.47594	1.97753e-39	6.64027e-38	down	Cell wall formation	F	Nucleotide transport and metabolism	GO:0006022,GO:0071555,GO:0008360,GO:0010212,GO:0006024,GO:0044085,GO:0022603,GO:0044036,GO:0065008,GO:0010165,GO:0016881,GO:0009628,GO:0016043,GO:0032502,GO:0035639,GO:0016879,GO:0071554,GO:0022604,GO:0042546,GO:0000270,GO:0016874,GO:0048856,GO:0009653,GO:0034645,GO:0000902,GO:0009273,GO:0009252,GO:0050793,GO:0045229,GO:1901137,GO:0030203,GO:0032559,GO:0070589,GO:0030554,GO:0044038,GO:0009314,GO:…	K01921	ko01011,ko00470,ko01502,ko00550	Dala_Dala_lig_C	D-ala D-ala ligase C-terminus	sp|P0A6J9|DDLA_ECO57 D-alanine--D-alanine ligase A OS=Escherichia coli O157:H7 OX=83334 GN=ddlA PE=3 SV=1
gene-E2348C_3491	gltB	5287.44	5995.84	14809	16317.9	1.46413	1.12236e-38	3.73783e-37	up	glutamate synthase	E	Amino acid transport and metabolism	GO:0046394,GO:0051536,GO:0006520,GO:0019740,GO:0006541,GO:0043648,GO:0051540,GO:0009064,GO:0006536,GO:0044283,GO:1901605,GO:0008652,GO:0043650,GO:1901607,GO:0016053,GO:0009084,GO:0016491	K00265	ko00910,ko00250,ko01002	GATase_2	Glutamine amidotransferases class-II	sp|P09831|GLTB_ECOLI Glutamate synthase [NADPH] large chain OS=Escherichia coli (strain K12) OX=83333 GN=gltB PE=1 SV=3
gene-E2348C_0354	yajO	3286.52	3488.06	1180.4	1094.28	-1.5745	1.41558e-38	4.67601e-37	down	thiamine metabolic process	C	Energy production and conversion	GO:0006629,GO:0006767,GO:0006790,GO:0006720,GO:0042723,GO:1901615,GO:0006066,GO:0034308,GO:0008610,GO:0044255,GO:0008299,GO:0006766,GO:0006772,GO:0016491,GO:0072527	K23107	ko99980	Aldo_ket_red	Aldo/keto reductase family	sp|P77735|YAJO_ECOLI 1-deoxyxylulose-5-phosphate synthase YajO OS=Escherichia coli (strain K12) OX=83333 GN=yajO PE=1 SV=2
gene-E2348C_0957	hyaA	498.564	505.11	53.9679	54.2161	-3.21365	3.52819e-38	1.15605e-36	down	This is one of three E.coli hydrogenases synthesized in response to different physiological conditions. HYD1 is believed to have a role in hydrogen cycling during fermentative growth	C	Energy production and conversion	GO:0015980,GO:0098552,GO:0051539,GO:0009061,GO:0045333,GO:0006113,GO:0009897,GO:0051540,GO:0031233,GO:0044569,GO:0140535,GO:1902494,GO:0098567,GO:0016491,GO:0006091,GO:0009986,GO:0022900,GO:0051536,GO:1990204,GO:0009055	K06282	ko02020,ko00633	NiFe_hyd_SSU_C	NiFe/NiFeSe hydrogenase small subunit C-terminal	sp|P69740|MBHS_ECOL6 Hydrogenase-1 small chain OS=Escherichia coli O6:H1 (strain CFT073 / ATCC 700928 / UPEC) OX=199310 GN=hyaA PE=3 SV=1
gene-E2348C_1763	ynhG	9688.64	10417.4	3917.84	3480.89	-1.44231	7.19359e-38	2.3382e-36	down	cysteine-type carboxypeptidase activity	M	Cell wall/membrane/envelope biogenesis	-	K19234	ko01011,ko01002	Ldt_C	L,D-transpeptidase C-terminal domain	sp|P76193|YNHG_ECOLI Probable L,D-transpeptidase YnhG OS=Escherichia coli (strain K12) OX=83333 GN=ynhG PE=1 SV=1
gene-E2348C_2121	cbl	32521.7	34199.7	2053.08	1276.84	-4.32466	1.3045e-37	4.20649e-36	down	Transcriptional regulator	K	Transcription	GO:0003690,GO:0046394,GO:0044272,GO:0010556,GO:0097659,GO:0000096,GO:0006351,GO:0008652,GO:0000976,GO:0006355,GO:0003700,GO:0001067,GO:0048518,GO:0051252,GO:0006790,GO:0009069,GO:0044283,GO:0000097,GO:2001141,GO:0080090,GO:0043565,GO:0051171,GO:0006520,GO:0031323,GO:1990837,GO:1901605,GO:0019222,GO:1901607,GO:0016053,GO:0019219,GO:0009889,GO:0140110,GO:0019344,GO:0009070,GO:0010468,GO:0031326,GO:…	K13635	ko03000	HTH_1	Bacterial regulatory helix-turn-helix protein, lysR family	sp|Q47083|CBL_ECOLI HTH-type transcriptional regulator cbl OS=Escherichia coli (strain K12) OX=83333 GN=cbl PE=1 SV=2
gene-E2348C_3579	rpsS	2752.11	3128.88	7774.82	8255.23	1.44692	5.8967e-37	1.88648e-35	up	Protein S19 forms a complex with S13 that binds strongly to the 16S ribosomal RNA	J	Translation, ribosomal structure and biogenesis	GO:0042255,GO:0043043,GO:0022613,GO:0042254,GO:0043226,GO:0071826,GO:0019843,GO:0044085,GO:0006518,GO:0043228,GO:0043604,GO:0044391,GO:0043933,GO:0016043,GO:0043603,GO:0005840,GO:0022618,GO:0003735,GO:0005198,GO:0003723,GO:0065003,GO:0015935,GO:0043229,GO:0000049,GO:0140694,GO:0034645,GO:0022607,GO:0022626,GO:0070925,GO:0000028,GO:0006996,GO:1990904,GO:0043232,GO:0042274,GO:0044267,GO:0019538,GO:…	K02965	ko03011,ko03010	-	-	sp|A8AQL3|RS19_CITK8 30S ribosomal protein S19 OS=Citrobacter koseri (strain ATCC BAA-895 / CDC 4225-83 / SGSC4696) OX=290338 GN=rpsS PE=3 SV=1
gene-E2348C_4537	fklB	4512.92	4460.87	1441.06	1667.42	-1.52933	9.16079e-37	2.90783e-35	down	peptidyl-prolyl cis-trans isomerase	O	Posttranslational modification, protein turnover, chaperones	GO:0006457,GO:0042597,GO:0003755,GO:0016859,GO:0018208,GO:0140096,GO:0042802,GO:0044267,GO:0006464,GO:0018193,GO:0000413,GO:0019538,GO:0036211,GO:0016853,GO:0042026,GO:0033218,GO:0043412,GO:0061077	K03773	ko03110	-	-	sp|P0A9L3|FKBB_ECOLI FKBP-type 22 kDa peptidyl-prolyl cis-trans isomerase OS=Escherichia coli (strain K12) OX=83333 GN=fklB PE=1 SV=2
gene-E2348C_4009	yidB	2201.85	1992.38	648.763	545.48	-1.81291	1.79068e-36	5.63994e-35	down	Bacterial protein of unknown function (DUF937)	S	Function unknown	-	-	-	-	-	sp|P09996|YIDB_ECOLI Uncharacterized protein YidB OS=Escherichia coli (strain K12) OX=83333 GN=yidB PE=4 SV=1
gene-E2348C_0741	ybhO	1088.84	1332.93	221.613	278.826	-2.27356	2.04653e-36	6.39621e-35	down	Catalyzes the phosphatidyl group transfer from one phosphatidylglycerol molecule to another to form cardiolipin (CL) (diphosphatidylglycerol) and glycerol	I	Lipid transport and metabolism	-	K06131	ko00564	PLDc_2	PLD-like domain	sp|P0AA85|CLSB_ECO57 Cardiolipin synthase B OS=Escherichia coli O157:H7 OX=83334 GN=clsB PE=3 SV=1
gene-E2348C_2820	yphA	1459.84	1444.24	419.112	372.874	-1.87494	2.35934e-36	7.31755e-35	down	SURF4 family	S	Function unknown	-	K15977	ko99999	DoxX	DoxX	sp|P0AD47|YPHA_ECOLI Inner membrane protein YphA OS=Escherichia coli (strain K12) OX=83333 GN=yphA PE=1 SV=1
gene-E2348C_1321	treA	1983.42	2318.83	651.059	569.822	-1.81719	4.30247e-36	1.32431e-34	down	Provides the cells with the ability to utilize trehalose at high osmolarity by splitting it into glucose molecules that can subsequently be taken up by the phosphotransferase-mediated uptake system	G	Carbohydrate transport and metabolism	GO:0016798,GO:0016052,GO:0062197,GO:0006974,GO:0044275,GO:0009313,GO:0009628,GO:0044262,GO:0005975,GO:0005984,GO:0030313,GO:0009311,GO:0104004,GO:0044248,GO:0004553,GO:0030288,GO:0042597,GO:0031975,GO:0042221,GO:0006970,GO:0071470,GO:0071214,GO:0033554,GO:0006972,GO:0070887	K01194	ko00500,ko00537	Trehalase	Trehalase	sp|B7UQ86|TREA_ECO27 Periplasmic trehalase OS=Escherichia coli O127:H6 (strain E2348/69 / EPEC) OX=574521 GN=treA PE=3 SV=1
gene-E2348C_3580	rplB	9596.94	10491.3	24333.8	24474.7	1.28084	5.56437e-36	1.69985e-34	up	One of the primary rRNA binding proteins. Required for association of the 30S and 50S subunits to form the 70S ribosome, for tRNA binding and peptide bond formation. It has been suggested to have peptidyltransferase activity	J	Translation, ribosomal structure and biogenesis	GO:0042255,GO:0043043,GO:0022613,GO:0042254,GO:0043226,GO:0071826,GO:0019843,GO:0044085,GO:0006518,GO:0043228,GO:0015934,GO:0042273,GO:0000027,GO:0043604,GO:0046914,GO:0044391,GO:0043933,GO:0016043,GO:0043603,GO:0005840,GO:0022618,GO:0003735,GO:0005198,GO:0003723,GO:0065003,GO:0043229,GO:0140694,GO:0034645,GO:0022607,GO:0022626,GO:0070925,GO:0022625,GO:0006996,GO:1990904,GO:0043232,GO:0044267,GO:…	K02886	ko03011,ko03010	-	-	sp|A7ZSK6|RL2_ECO24 50S ribosomal protein L2 OS=Escherichia coli O139:H28 (strain E24377A / ETEC) OX=331111 GN=rplB PE=3 SV=1
gene-E2348C_2895	rplS	5068.18	5640.39	13279.5	14057.5	1.35223	5.97302e-36	1.81107e-34	up	This protein is located at the 30S-50S ribosomal subunit interface and may play a role in the structure and function of the aminoacyl-tRNA binding site	J	Translation, ribosomal structure and biogenesis	GO:0042255,GO:0043043,GO:0022613,GO:0042254,GO:0043226,GO:0071826,GO:0019843,GO:0044085,GO:0006518,GO:0043228,GO:0015934,GO:0042273,GO:0000027,GO:0043604,GO:0044391,GO:0043933,GO:0016043,GO:0043603,GO:0005840,GO:0022618,GO:0003735,GO:0005198,GO:0003723,GO:0065003,GO:0043229,GO:0140694,GO:0034645,GO:0022607,GO:0070180,GO:0022626,GO:0070925,GO:0022625,GO:0006996,GO:1990904,GO:0043232,GO:0044267,GO:…	K02884	ko03011,ko03010	-	-	sp|A7ZQ46|RL19_ECO24 50S ribosomal protein L19 OS=Escherichia coli O139:H28 (strain E24377A / ETEC) OX=331111 GN=rplS PE=3 SV=1
gene-E2348C_0153	E2348C_0153	1307.27	1363.8	3576.81	3936.75	1.4923	6.98927e-36	2.10351e-34	up	Fimbrial protein	NU	Cell motility;Intracellular trafficking, secretion, and vesicular transport	-	-	-	-	-	sp|Q47223|FIMA1_ECOLX Type-1 fimbrial protein, A chain OS=Escherichia coli OX=562 GN=fimA PE=1 SV=1
gene-E2348C_2067	yodD	3244	2938.06	996.684	1083.22	-1.57158	1.34019e-35	4.00381e-34	down	cellular response to acidic pH	S	Function unknown	GO:0006979,GO:0044011,GO:0062197,GO:0051703,GO:0042710,GO:0009628,GO:0071467,GO:0042542,GO:0098630,GO:0010447,GO:0104004,GO:0070301,GO:0000302,GO:1901700,GO:0010035,GO:0090609,GO:0044010,GO:0034614,GO:0071468,GO:0034599,GO:0009268,GO:0098743,GO:1901701,GO:0042221,GO:0071214,GO:0033554,GO:0090605,GO:0070887	-	-	-	-	sp|P64520|YODD_ECOL6 Uncharacterized protein YodD OS=Escherichia coli O6:H1 (strain CFT073 / ATCC 700928 / UPEC) OX=199310 GN=yodD PE=4 SV=1
gene-E2348C_2597	ligA	2402.78	2277.67	691.248	791.112	-1.65856	2.93976e-35	8.71842e-34	down	DNA ligase that catalyzes the formation of phosphodiester linkages between 5'-phosphoryl and 3'-hydroxyl groups in double-stranded DNA using NAD as a coenzyme and as the energy source for the reaction. It is essential for DNA replication and repair of damaged DNA	L	Replication, recombination and repair	GO:0051287,GO:0070403,GO:0140640,GO:0006284,GO:0016874,GO:0006260,GO:0006974,GO:0006281,GO:0033554,GO:0006259,GO:0140097	K01972	ko03430,ko03032,ko03030,ko03400,ko03420,ko03410	DNA_ligase_aden	NAD-dependent DNA ligase adenylation domain	sp|B7UGB2|DNLJ_ECO27 DNA ligase OS=Escherichia coli O127:H6 (strain E2348/69 / EPEC) OX=574521 GN=ligA PE=3 SV=1
gene-E2348C_3822	bax	1855.02	1684.63	4750.32	4711.27	1.41816	3.0508e-35	8.98217e-34	up	amidase activity	S	Function unknown	GO:0016810,GO:0032559,GO:0030554,GO:0016811,GO:0035639,GO:0005524	K03796	ko99996	Glucosaminidase	Mannosyl-glycoprotein endo-beta-N-acetylglucosaminidase	sp|P27297|BAX_ECOLI Protein bax OS=Escherichia coli (strain K12) OX=83333 GN=bax PE=4 SV=3
gene-E2348C_1704	hdhA	2416.95	2807.1	837.076	827.625	-1.64967	3.27636e-35	9.57688e-34	down	7-alpha-dehydroxylation of cholic acid, yielding deoxycholic acid and lithocholic acid, respectively. Highest affinity with taurochenodeoxycholic acid	IQ	Lipid transport and metabolism;Secondary metabolites biosynthesis, transport and catabolism	GO:0006629,GO:0072329,GO:0051287,GO:1901615,GO:0046395,GO:0032787,GO:0044248,GO:0042802,GO:0016616,GO:0016042,GO:0016054,GO:0044282,GO:0016491,GO:0016614	K00076	ko00121	-	-	sp|P0AET9|HDHA_ECO57 7-alpha-hydroxysteroid dehydrogenase OS=Escherichia coli O157:H7 OX=83334 GN=hdhA PE=3 SV=1
gene-E2348C_3670	glpD	2336.08	1945.61	408.778	580.887	-2.1127	7.39485e-35	2.14609e-33	down	Belongs to the FAD-dependent glycerol-3-phosphate dehydrogenase family	C	Energy production and conversion	GO:1901615,GO:0015980,GO:0006796,GO:0006071,GO:0016052,GO:0046174,GO:0019405,GO:1901136,GO:0009061,GO:0045333,GO:0016614,GO:0044275,GO:0046164,GO:0006066,GO:0046434,GO:0044262,GO:0005975,GO:0044282,GO:0006793,GO:0044248,GO:0019400,GO:1902494,GO:0009060,GO:0071949,GO:0016491,GO:0050660,GO:0006091,GO:0022900,GO:1901616,GO:1990204,GO:0019637,GO:1901135,GO:0019751,GO:0009055,GO:0019563	K00111	ko00564	DAO	FAD dependent oxidoreductase	sp|P13035|GLPD_ECOLI Aerobic glycerol-3-phosphate dehydrogenase OS=Escherichia coli (strain K12) OX=83333 GN=glpD PE=1 SV=3
gene-E2348C_4569	yjgF	3596.66	3915.54	9261.81	9373.85	1.31091	7.67916e-35	2.2128e-33	up	Accelerates the release of ammonia from reactive enamine imine intermediates of the PLP-dependent threonine dehydratase (IlvA) in the low water environment of the cell. It catalyzes the deamination of enamine imine intermediates to yield 2-ketobutyrate and ammonia. It is required for the detoxification of reactive intermediates of IlvA due to their highly nucleophilic abilities. Involved in the i…	J	Translation, ribosomal structure and biogenesis	-	K09022	ko99980	-	-	sp|P0AF94|RIDA_ECOL6 2-iminobutanoate/2-iminopropanoate deaminase OS=Escherichia coli O6:H1 (strain CFT073 / ATCC 700928 / UPEC) OX=199310 GN=yjgF PE=3 SV=2
gene-E2348C_1307	ycgB	29741.2	28121.5	11844.2	9924.86	-1.4104	7.95189e-35	2.27525e-33	down	cellular response to DNA damage stimulus	S	Function unknown	GO:0006974,GO:0033554	-	-	SpoVR	SpoVR like protein	sp|P29013|YCGB_ECOLI Uncharacterized protein YcgB OS=Escherichia coli (strain K12) OX=83333 GN=ycgB PE=4 SV=2
gene-E2348C_ncR_61	gadY	390.18	385.38	31.0028	30.9806	-3.64534	1.56861e-34	4.45683e-33	down	-	-	-	-	-	-	-	-	-
gene-E2348C_4587	yjgR	1747.47	1664.99	537.382	521.138	-1.68898	3.05685e-34	8.62498e-33	down	Type IV secretion-system coupling protein DNA-binding domain	S	Function unknown	-	K06915	ko03400	DUF853	Bacterial protein of unknown function (DUF853)	sp|P39342|YJGR_ECOLI Uncharacterized protein YjgR OS=Escherichia coli (strain K12) OX=83333 GN=yjgR PE=4 SV=1
gene-E2348C_3611	fic	1761.65	2114.91	561.496	440.367	-1.95234	5.83951e-34	1.63627e-32	down	adenylyltransferase that mediates the addition of adenosine 5'-monophosphate (AMP) to specific residues of target proteins (By similarity). Involved in cell filamentation induced by cyclic AMP. May have some role in cell division	D	Cell cycle control, cell division, chromosome partitioning	GO:0051302,GO:0032559,GO:0030554,GO:0016779,GO:0051301,GO:0035639,GO:0005524,GO:0016772	K04095	ko03036	Fic	Fic/DOC family	sp|P20605|FIC_ECOLI Probable adenosine monophosphate-protein transferase fic OS=Escherichia coli (strain K12) OX=83333 GN=fic PE=1 SV=1
gene-E2348C_4435	yjdN	1624.92	1379.7	420.261	402.748	-1.86871	6.0043e-34	1.67092e-32	down	3-demethylubiquinone-9 3-methyltransferase	S	Function unknown	-	K04750	ko99996	-	-	sp|P16681|PHNB_ECOLI Protein PhnB OS=Escherichia coli (strain K12) OX=83333 GN=phnB PE=4 SV=1
gene-E2348C_4570	pyrI	175.081	191.755	848.559	1313.36	2.56019	6.8373e-34	1.88979e-32	up	Involved in allosteric regulation of aspartate carbamoyltransferase	F	Nucleotide transport and metabolism	GO:0046112,GO:0019856,GO:0006796,GO:0072528,GO:0006220,GO:0046914,GO:0009117,GO:0009112,GO:0006221,GO:0055086,GO:0006793,GO:1901293,GO:0072527,GO:0006753,GO:1902494,GO:0006206,GO:0009165,GO:0090407,GO:1990234,GO:0019637,GO:0008270	K00610	ko00240,ko00250	PyrI_C	Aspartate carbamoyltransferase regulatory chain, metal binding domain	sp|A7ZVC6|PYRI_ECO24 Aspartate carbamoyltransferase regulatory chain OS=Escherichia coli O139:H28 (strain E24377A / ETEC) OX=331111 GN=pyrI PE=3 SV=1
gene-E2348C_4278	E2348C_4278	1441.5	1524.68	428.298	320.871	-1.98593	2.89389e-33	7.94452e-32	down	Sugar (and other) transporter	EGP	Amino acid transport and metabolism;Carbohydrate transport and metabolism;Inorganic ion transport and metabolism	-	K03761	ko02000	Sugar_tr	Sugar (and other) transporter	sp|P16482|CITH_KLEPN Citrate-proton symporter OS=Klebsiella pneumoniae OX=573 GN=citH PE=3 SV=1
gene-E2348C_3510	yhcO	1308.1	1263.71	369.737	365.129	-1.80738	3.13284e-33	8.54276e-32	down	Barstar (barnase inhibitor)	K	Transcription	-	K03623	ko99973	-	-	sp|P64618|YHCO_ECO57 Uncharacterized protein YhcO OS=Escherichia coli O157:H7 OX=83334 GN=yhcO PE=1 SV=1
gene-E2348C_2284	yohF	2807.96	3253.28	977.163	736.896	-1.82245	3.5772e-33	9.68945e-32	down	oxidoreductase activity	IQ	Lipid transport and metabolism;Secondary metabolites biosynthesis, transport and catabolism	GO:0016491	-	-	adh_short_C2	Enoyl-(Acyl carrier protein) reductase	sp|P33368|YOHF_ECOLI Uncharacterized oxidoreductase YohF OS=Escherichia coli (strain K12) OX=83333 GN=yohF PE=3 SV=2
gene-E2348C_3715	yhhT	1268.09	1166.43	342.179	317.551	-1.88418	4.1453e-33	1.11539e-31	down	transporter activity	S	Function unknown	-	-	-	AI-2E_transport	AI-2E family transporter	sp|P0AGM1|YHHT_ECO57 Putative transport protein YhhT OS=Escherichia coli O157:H7 OX=83334 GN=yhhT PE=3 SV=1
gene-E2348C_3774	bcsB	6292.91	6811.5	2600.79	2672.08	-1.31329	5.69855e-33	1.52324e-31	down	Binds the cellulose synthase activator, bis-(3'-5') cyclic diguanylic acid (c-di-GMP)	M	Cell wall/membrane/envelope biogenesis	GO:0034637,GO:0051273,GO:0009250,GO:0044262,GO:0030243,GO:0055086,GO:0044264,GO:0005975,GO:0006793,GO:0005976,GO:0000271,GO:0016051,GO:0034645,GO:0033692,GO:0006073,GO:0044042,GO:0051274,GO:0009225,GO:1901135	K20541	ko99986	BcsB	Bacterial cellulose synthase subunit	sp|P37652|BCSB_ECOLI Cyclic di-GMP-binding protein OS=Escherichia coli (strain K12) OX=83333 GN=bcsB PE=1 SV=2
gene-E2348C_3728	yhiM	471.885	477.984	66.5987	53.1096	-2.98963	6.18501e-33	1.64246e-31	down	Protein of unknown function (DUF2776)	S	Function unknown	GO:0009268,GO:0010447,GO:0104004,GO:0009628,GO:0071467,GO:0071214,GO:0071468	-	-	DUF2776	Protein of unknown function (DUF2776)	sp|P37630|YHIM_ECOLI Inner membrane protein YhiM OS=Escherichia coli (strain K12) OX=83333 GN=yhiM PE=1 SV=2
gene-E2348C_3581	rplW	3779.25	4588.08	11270.1	11142	1.42168	6.90481e-33	1.8217e-31	up	-	-	-	GO:0042255,GO:0043043,GO:0022613,GO:0042254,GO:0043226,GO:0071826,GO:0019843,GO:0044085,GO:0006518,GO:0043228,GO:0015934,GO:0042273,GO:0000027,GO:0043604,GO:0044391,GO:0043933,GO:0016043,GO:0043603,GO:0005840,GO:0022618,GO:0003735,GO:0005198,GO:0003723,GO:0065003,GO:0043229,GO:0140694,GO:0034645,GO:0022607,GO:0022626,GO:0070925,GO:0022625,GO:0006996,GO:1990904,GO:0043232,GO:0044267,GO:0019538,GO:…	K02892	ko03011,ko03010	-	-	sp|P0ADZ2|RL23_ECO57 50S ribosomal protein L23 OS=Escherichia coli O157:H7 OX=83334 GN=rplW PE=3 SV=1
gene-E2348C_2313	fruA	2912.18	3598.44	9236.55	8831.69	1.4729	1.01826e-32	2.66915e-31	up	Pts system fructose-specific	G	Carbohydrate transport and metabolism	GO:0015291,GO:1902600,GO:0015294,GO:0022853,GO:0006796,GO:0098655,GO:0016772,GO:0005402,GO:0015078,GO:0008982,GO:0090563,GO:0006811,GO:0015144,GO:0098660,GO:0016301,GO:0034220,GO:0016773,GO:0022804,GO:0015749,GO:0015755,GO:0015149,GO:0051119,GO:0006793,GO:0015075,GO:0098739,GO:0016310,GO:0022890,GO:0034219,GO:0098662,GO:0015295,GO:0008643,GO:0015145,GO:0009401,GO:0015318,GO:0015293,GO:0008645,GO:…	K02770	ko02060,ko02000,ko00051	PTS_IIB	PTS system, Lactose/Cellobiose specific IIB subunit	sp|P20966|PTFBC_ECOLI PTS system fructose-specific EIIB'BC component OS=Escherichia coli (strain K12) OX=83333 GN=fruA PE=1 SV=1
gene-E2348C_3390	yqjC	17553.9	17468.4	7812.71	7124.44	-1.22941	1.96722e-32	5.12359e-31	down	Protein of unknown function (DUF1090)	S	Function unknown	-	-	-	DUF1090	Protein of unknown function (DUF1090)	sp|P42616|YQJC_ECOLI Protein YqjC OS=Escherichia coli (strain K12) OX=83333 GN=yqjC PE=1 SV=3
gene-E2348C_3775	bcsA	3496.62	3756.52	1199.92	1385.28	-1.48802	2.41606e-32	6.25253e-31	down	Catalytic subunit of cellulose synthase. It polymerizes uridine 5'-diphosphate glucose to cellulose, which is produced as an extracellular component for mechanical and chemical protection at the onset of the stationary phase, when the cells exhibit multicellular behavior (rdar morphotype). Coexpression of cellulose and thin aggregative fimbriae	M	Cell wall/membrane/envelope biogenesis	GO:0008194,GO:0034637,GO:0051273,GO:0016757,GO:0009250,GO:0019001,GO:0044262,GO:0030243,GO:0055086,GO:0044264,GO:0005975,GO:0006793,GO:0032561,GO:0005976,GO:0000271,GO:0016051,GO:0034645,GO:0033692,GO:0016758,GO:0006073,GO:0044042,GO:0051274,GO:0009225,GO:1901135	K00694	ko00500,ko02026,ko01003	Glycos_transf_2	Glycosyl transferase family 2	sp|P37653|BCSA_ECOLI Cellulose synthase catalytic subunit [UDP-forming] OS=Escherichia coli (strain K12) OX=83333 GN=bcsA PE=1 SV=3
[truncated: 382 more rows]

## Sheet: EPECrnr vsEPECrnr(pRnr) plasmid
	Row.names (Escherichia coli 0127:H6 E2348/69 plasmid pMAR2, strain E2348/69)	baseMean	log2FoldChange	lfcSE	stat	pvalue	0	padj	EPECrnr-pRnr-1	EPECrnr-pRnr-2		EPECrnr-1	EPECrnr-2		Row.names (Escherichia coli 0127:H6 E2348/69 plasmid pMAR2, strain E2348/69)
1	E2348_P1_003 BfpA	2792.64	1.72217	0.603188	2.85512	0.00430204	2.36633	0.012447	1583.23	1014.9	1299.06	2755.81	5816.61	4286.21	bfpA
2	E2348_P1_007 BfpU	289.643	0.693524	0.286838	2.41783	0.0156135	1.8065	0.0383309	260.12	182.401	221.261	248.023	468.029	358.026	bfpU
3	gene-E2348_P1_008 BfpD	1371.36	0.827277	0.448237	1.84562	0.0649468	1.18744	0.128471	1160.54	816.594	988.565	1299.82	2208.48	1754.15	bfpD
[truncated: 33 more rows]

## Sheet: LEE genes
gene	EPEC-1	EPEC-2	EPECrnr-1	EPECrnr-2	EPECrnr-pRnr-1	EPECrnr-pRnr-2		EPECrnr-1_FPKM	EPECrnr-pRnr-1_FPKM	EPEC-1_FPKM	EPECrnr-2_FPKM	EPEC-2_FPKM	EPECrnr-pRnr-2_FPKM
[truncated: 46 more rows]

[truncated: 6 more sheets: Regulation, Transport, Ribosomal proteins, metabolism, virulence, adh, motility, Others]
